# Supplementary material for: 5-Cyclo­hexyl-2-methyl-3-(4-methyl­phenyl­sulfon­yl)-1-benzofuran
Source: Acta Crystallogr Sect E Struct Rep Online. 2012 Mar 14;68(Pt 4):o1068. doi: 10.1107/S1600536812010434 (PMC3344026; doi:10.1107/S1600536812010434)
Supplement: Supplementary file 2 [file e-68-o1068-Isup2.hkl]

# 
# h,k,l, Fc-squared, Fo-squared, sigma(Fo-squared) and status flag 
# 
data_I
_shelx_title ' 1136 IN P2(1)/N' 
_shelx_refln_list_code          4 
_shelx_F_calc_maximum      278.15 
_exptl_crystal_F_000       784.00 
_reflns_d_resolution_high  0.7494 
 
loop_ 
 _symmetry_equiv_pos_as_xyz 
 'x, y, z' 
 '-x+1/2, y+1/2, -z+1/2' 
 '-x, -y, -z' 
 'x-1/2, -y-1/2, z-1/2' 
 
_cell_length_a    10.6806 
_cell_length_b    12.5869 
_cell_length_c    14.2736 
_cell_angle_alpha  90.000 
_cell_angle_beta   93.094 
_cell_angle_gamma  90.000 
 
_shelx_F_squared_multiplier     1.000 
 
loop_ 
 _refln_index_h 
 _refln_index_k 
 _refln_index_l 
 _refln_F_squared_calc 
 _refln_F_squared_meas 
 _refln_F_squared_sigma 
 _refln_observed_status 
   2   0   0     4899.37     5116.98     79.43 o 
   4   0   0      182.65      250.24      6.29 o 
   6   0   0      688.09      619.43     13.77 o 
   8   0   0      164.25      207.87      9.70 o 
  10   0   0       10.19       10.09      3.58 o 
  12   0   0       55.37       70.35      9.42 o 
   1   1   0      151.29      168.86      2.62 o 
   2   1   0    19641.02    18581.12    226.62 o 
   3   1   0     1462.93     1512.19     19.59 o 
   4   1   0       25.37       29.17      1.94 o 
   5   1   0       76.37       88.65      3.10 o 
   6   1   0     1172.52     1114.36     16.59 o 
   7   1   0      157.84      141.43      5.19 o 
   8   1   0     1183.99     1182.37     18.55 o 
   9   1   0       88.57       94.27      4.46 o 
  10   1   0      617.34      603.19     13.71 o 
  11   1   0      139.15      145.15      6.80 o 
  12   1   0       17.83       26.55      5.28 o 
  13   1   0       17.86       20.69      5.28 o 
  14   1   0       96.04       95.28     12.74 o 
   0   2   0     9569.68     9597.12    604.73 o 
   1   2   0     3727.14     3882.53     41.99 o 
   2   2   0     2574.23     2574.79     37.85 o 
   3   2   0      707.55      733.33     11.86 o 
   4   2   0       15.84       44.45      1.62 o 
   5   2   0     3375.70     3533.54     42.22 o 
   6   2   0        1.27        1.30      0.94 o 
   7   2   0        2.69        2.38      1.23 o 
   8   2   0       52.46       59.35      3.45 o 
   9   2   0        2.84        4.45      1.91 o 
  10   2   0       86.17       82.90      4.54 o 
  11   2   0      336.06      330.04     10.21 o 
  12   2   0       12.65       12.33      3.89 o 
  13   2   0        1.20        7.20      6.09 o 
  14   2   0       48.44       60.38     11.08 o 
   1   3   0      219.52      237.06      3.63 o 
   2   3   0       12.54       19.15      1.50 o 
   3   3   0       16.94       25.84      1.42 o 
   4   3   0        6.04        3.12      1.20 o 
   5   3   0     1878.74     1954.71     26.41 o 
   7   3   0      192.94      186.33      5.61 o 
   8   3   0       31.56       27.27      2.72 o 
   9   3   0        0.33        0.90      1.86 o 
  10   3   0        7.70        4.88      2.27 o 
  11   3   0       27.97       31.22      3.63 o 
  12   3   0      124.26      124.46     16.62 o 
  13   3   0       37.57       36.56      9.42 o 
   0   4   0     4944.01     4953.36     76.21 o 
   1   4   0      864.54      842.33     12.70 o 
   2   4   0      879.72      856.22     10.75 o 
   3   4   0      735.20      720.65     12.40 o 
   4   4   0      834.28      865.65     13.73 o 
   5   4   0      282.25      282.04      7.03 o 
   6   4   0     1000.72     1130.54     19.33 o 
   7   4   0        0.95        1.71      1.53 o 
   8   4   0        0.47        2.09      1.72 o 
   9   4   0      123.33      118.83      7.28 o 
  10   4   0        8.14        2.84      2.16 o 
  11   4   0      181.05      201.99      7.30 o 
  12   4   0       26.34       23.49      4.96 o 
  13   4   0       19.94       11.08      7.20 o 
   1   5   0      215.39      229.93      4.50 o 
   2   5   0      113.97      122.81      2.93 o 
   3   5   0     3837.36     4102.76     56.39 o 
   4   5   0      336.69      391.01      6.50 o 
   5   5   0      294.28      312.09      6.50 o 
   6   5   0       55.70       70.79      3.93 o 
   7   5   0       25.33       21.34      2.54 o 
   8   5   0        8.00        8.28      2.17 o 
   9   5   0       16.96       20.06      2.79 o 
  10   5   0       59.55       52.41      4.13 o 
  11   5   0      160.56      169.99      8.01 o 
  12   5   0        0.64       -3.41      3.86 o 
  13   5   0       20.43       25.93      5.49 o 
   0   6   0     1872.09     2186.13     35.72 o 
   1   6   0      743.50      757.07     15.38 o 
   2   6   0      791.03      788.69     10.57 o 
   3   6   0     2546.22     2784.06     35.71 o 
   4   6   0       23.39       12.59      1.42 o 
   5   6   0       53.29       53.12      2.43 o 
   6   6   0       57.12       58.68      3.25 o 
   7   6   0      225.44      220.27      8.88 o 
   8   6   0        0.01        0.55      1.83 o 
   9   6   0        2.15        3.60      2.47 o 
  10   6   0      140.88      123.52      6.03 o 
  11   6   0       87.57      102.29      5.86 o 
  12   6   0        3.17        2.50      3.28 o 
  13   6   0      153.15      150.81     10.08 o 
   1   7   0     1015.38     1215.49     16.51 o 
   2   7   0      504.90      541.26      8.51 o 
   3   7   0      978.81     1037.51     15.58 o 
   4   7   0       84.11       90.06      3.30 o 
   5   7   0     1030.19     1008.60     14.27 o 
   6   7   0      661.26      602.57     11.44 o 
   7   7   0       59.72       63.68      3.73 o 
   8   7   0      926.47      885.95     14.56 o 
   9   7   0      112.75      127.27      5.85 o 
  10   7   0        1.12        1.53      2.30 o 
  11   7   0       42.09       40.46      4.42 o 
  12   7   0        3.94        1.83      4.66 o 
   0   8   0     3057.73     3042.60     49.55 o 
   1   8   0       47.36       31.31      2.58 o 
   2   8   0        0.90        0.76      0.78 o 
   3   8   0      651.00      644.31     11.05 o 
   4   8   0      490.73      439.06      9.34 o 
   5   8   0      120.68      123.87      4.66 o 
   6   8   0      126.34      122.96      4.87 o 
   7   8   0       34.99       47.10      3.45 o 
   8   8   0        6.14        8.71      2.59 o 
   9   8   0       31.33       35.27      3.63 o 
  10   8   0        8.82       11.47      3.09 o 
  11   8   0       87.83       74.35      5.47 o 
  12   8   0       25.09       20.54      4.78 o 
   1   9   0      298.94      268.02      7.90 o 
   2   9   0      544.24      545.71      8.70 o 
   3   9   0       40.16       46.87      2.80 o 
   4   9   0      442.07      405.64     10.71 o 
   5   9   0        3.50        5.20      1.91 o 
   6   9   0      398.48      433.25     11.60 o 
   7   9   0      848.37      861.22     15.59 o 
   8   9   0        0.02        2.05      2.12 o 
   9   9   0       92.17      104.60      5.59 o 
  10   9   0       29.70       26.40      3.74 o 
  11   9   0       13.46       17.06      3.50 o 
  12   9   0       65.73       60.38      9.97 o 
   0  10   0      353.32      331.43     17.74 o 
   1  10   0     2117.35     2062.60     33.26 o 
   2  10   0      132.13      128.50      4.33 o 
   3  10   0      341.66      372.55      8.22 o 
   4  10   0      416.99      386.66      8.58 o 
   5  10   0      519.76      517.03     10.73 o 
   6  10   0      149.26      132.38      5.42 o 
   7  10   0      165.38      156.43      9.38 o 
   8  10   0       37.97       31.09      4.01 o 
   9  10   0        5.13        4.67      2.96 o 
  10  10   0        2.57        3.69      2.71 o 
  11  10   0       45.19       42.71      4.79 o 
   1  11   0      302.77      290.72     11.76 o 
   2  11   0      266.46      240.76     15.20 o 
   3  11   0      154.33      181.04      7.08 o 
   4  11   0      131.04      122.01      6.48 o 
   5  11   0        0.33        0.41      2.34 o 
   6  11   0        4.16        5.30      3.49 o 
   7  11   0      378.78      381.29     11.20 o 
   8  11   0       15.41       15.44      3.47 o 
   9  11   0      147.38      137.13      7.30 o 
  10  11   0       10.30       16.51      3.53 o 
   0  12   0     1433.62     1397.63     50.51 o 
   1  12   0       47.94       41.41      4.66 o 
   2  12   0      331.43      316.68      9.81 o 
   3  12   0      211.53      203.52     12.88 o 
   4  12   0        1.61        4.85      2.67 o 
   5  12   0      300.65      308.86     17.03 o 
   6  12   0        2.66        7.93      4.09 o 
   7  12   0      135.19      132.71      8.96 o 
   8  12   0        0.77        6.54      4.04 o 
   9  12   0       38.24       45.38      5.62 o 
   1  13   0       42.83       38.28      8.24 o 
   2  13   0      107.39      104.19      7.06 o 
   3  13   0        1.71       -2.35      2.35 o 
   4  13   0       28.44       26.86      4.87 o 
   5  13   0       16.72       10.91      4.04 o 
   6  13   0        7.90        4.04      3.45 o 
   7  13   0       48.36       52.49      9.43 o 
   8  13   0       77.52       92.43      8.39 o 
   0  14   0      277.92      254.79     16.62 o 
   1  14   0       61.29       72.85      6.35 o 
   2  14   0      172.08      176.13      9.41 o 
   3  14   0      171.07      192.50     10.24 o 
   4  14   0        3.39        8.09      3.89 o 
   5  14   0       11.87       12.37      4.48 o 
   6  14   0        1.68        7.31      4.31 o 
   7  14   0       86.17       94.63      8.62 o 
   1  15   0       16.71       13.78      3.70 o 
   2  15   0       61.86       60.70      8.31 o 
   3  15   0       48.59       44.40      7.63 o 
   4  15   0       13.57       16.02      4.78 o 
   5  15   0        0.02       -2.55      3.62 o 
   6  15   0        1.72        7.82      4.60 o 
   0  16   0       45.28       35.89      7.48 o 
   1  16   0       68.58       72.93      7.43 o 
   2  16   0      126.05      164.02     12.52 o 
   3  16   0       28.67       18.51      9.42 o 
   4  16   0       11.59       21.05      6.66 o 
 -13   0   1        2.95        2.77      4.99 o 
 -11   0   1       41.09       41.40      5.72 o 
  -9   0   1        3.87        2.68      3.27 o 
  -7   0   1      218.82      225.98     10.74 o 
  -5   0   1      838.79      849.35     23.92 o 
  -3   0   1     6981.95     7039.78    109.29 o 
  -1   0   1    10315.45     9747.26    131.42 o 
   1   0   1     1363.76     1388.67     24.90 o 
   3   0   1       25.43       11.99      2.17 o 
   5   0   1      927.97      757.94     18.26 o 
   7   0   1      153.30      181.94      8.42 o 
   9   0   1      519.11      516.29     22.45 o 
  11   0   1      257.81      270.95     12.52 o 
  13   0   1       15.84       11.08      6.09 o 
 -13   1   1       85.70      100.82     12.19 o 
 -12   1   1       21.34       24.20      3.71 o 
 -11   1   1       55.22       51.23      4.72 o 
 -10   1   1       20.66       23.36      3.03 o 
  -9   1   1     2207.70     2193.77     31.35 o 
  -8   1   1      498.21      475.36      9.70 o 
  -7   1   1     1275.78     1325.95     19.76 o 
  -6   1   1      227.23      261.27      5.96 o 
  -5   1   1      262.34      251.55      6.07 o 
  -4   1   1       90.30      110.94      3.12 o 
  -3   1   1     6598.90     6872.20     92.59 o 
  -2   1   1    15128.17    15145.47    440.58 o 
  -1   1   1      567.40      562.02      6.88 o 
   0   1   1      254.12      267.52      3.68 o 
   1   1   1     6288.73     6386.89     69.25 o 
   2   1   1     4285.21     4423.50     49.12 o 
   3   1   1     2134.94     2303.51     28.99 o 
   4   1   1        0.40        0.46      0.66 o 
   5   1   1     1038.44     1042.07     15.10 o 
   6   1   1      553.76      560.24      9.81 o 
   7   1   1      665.60      642.30     13.70 o 
   8   1   1      109.00      112.06      4.47 o 
   9   1   1      485.48      455.61     11.00 o 
  10   1   1       65.35       73.19      4.68 o 
  11   1   1      681.23      670.68     15.38 o 
  12   1   1      144.20      157.82     12.74 o 
  13   1   1      109.94      119.78     21.88 o 
  14   1   1       24.59       28.25      8.86 o 
 -14   2   1        0.31        3.88      5.54 o 
 -13   2   1       22.52       22.71      7.75 o 
 -12   2   1       37.05       47.38      5.74 o 
 -11   2   1        1.18       -1.57      2.43 o 
 -10   2   1       22.65       24.87      3.04 o 
  -9   2   1        0.29        0.71      1.81 o 
  -8   2   1      159.64      155.31      5.72 o 
  -7   2   1        0.03        3.21      1.24 o 
  -6   2   1        2.38        1.33      1.00 o 
  -5   2   1      598.71      678.57      9.81 o 
  -4   2   1      141.02      182.41      4.26 o 
  -3   2   1     8340.63     8434.21    143.61 o 
  -2   2   1      174.29      174.89      4.32 o 
  -1   2   1    14328.35    13382.01    173.52 o 
   0   2   1     1272.20     1310.18     24.20 o 
   1   2   1     1530.92     1555.50     22.61 o 
   2   2   1     1419.09     1445.14     18.34 o 
   3   2   1       27.58        9.26      1.73 o 
   4   2   1     4144.60     4258.58     52.79 o 
   5   2   1      218.39      238.72      5.42 o 
   6   2   1      406.48      393.38     10.67 o 
   7   2   1       47.98       45.46      2.19 o 
   8   2   1      460.83      463.49     13.64 o 
   9   2   1      197.99      194.22      6.32 o 
  10   2   1       17.94       19.91      3.43 o 
  11   2   1       61.02       54.95      4.70 o 
  12   2   1       12.20       13.85      4.70 o 
  13   2   1       37.44       35.20      8.59 o 
  14   2   1       14.59       11.63      6.65 o 
 -14   3   1       27.75       28.42      9.14 o 
 -13   3   1        5.12       14.40      7.20 o 
 -12   3   1       44.86       38.19      4.81 o 
 -11   3   1        2.89        4.29      2.30 o 
 -10   3   1        5.30        6.66      2.16 o 
  -9   3   1      103.12      102.67      6.33 o 
  -8   3   1       30.51       18.71      2.47 o 
  -7   3   1       26.56       31.09      1.83 o 
  -6   3   1       57.96       46.40      2.07 o 
  -5   3   1     2415.51     2705.55     35.07 o 
  -4   3   1     1646.79     1796.10     26.82 o 
  -3   3   1      505.58      533.07      9.68 o 
  -2   3   1     2934.25     3048.27     34.30 o 
  -1   3   1      193.76      212.50      3.86 o 
   0   3   1      694.81      682.35     10.37 o 
   1   3   1      533.14      549.01     11.08 o 
   2   3   1       72.81       83.04      2.29 o 
   3   3   1      247.31      227.02      5.18 o 
   4   3   1      291.60      334.82      6.33 o 
   5   3   1        7.09        5.76      1.32 o 
   6   3   1      726.74      884.42     14.21 o 
   7   3   1      416.27      385.24      8.36 o 
   8   3   1       31.97       29.92      2.82 o 
   9   3   1      977.64      968.05     16.73 o 
  10   3   1      183.44      177.97      6.91 o 
  11   3   1      797.44      793.28     15.76 o 
  12   3   1      152.51      154.51     10.33 o 
  13   3   1      139.54      143.48     15.51 o 
 -13   4   1        7.20        0.83      3.66 o 
 -12   4   1       60.74       70.87      5.90 o 
 -11   4   1       77.18       78.28      7.68 o 
 -10   4   1       18.80       16.13      2.76 o 
  -9   4   1       35.27       37.28      3.56 o 
  -8   4   1      373.06      361.57      8.47 o 
  -7   4   1        0.05        1.02      1.46 o 
  -6   4   1      282.82      264.84      7.05 o 
  -5   4   1      371.20      479.13      9.87 o 
  -4   4   1      888.22      959.75     13.86 o 
  -3   4   1      576.97      731.30      9.84 o 
  -2   4   1      245.37      258.31      4.54 o 
  -1   4   1      329.66      380.17      9.29 o 
   0   4   1       45.41       34.76      1.92 o 
   1   4   1     1574.91     1548.42     17.95 o 
   2   4   1       59.14       61.41      2.33 o 
   3   4   1        0.71        4.49      0.95 o 
   4   4   1        0.19       -0.85      0.86 o 
   5   4   1      392.60      370.31      7.47 o 
   6   4   1      129.68      131.85      4.51 o 
   7   4   1      494.81      521.75     10.33 o 
   8   4   1       62.49       71.84      3.92 o 
   9   4   1       83.46       82.85      5.74 o 
  10   4   1        5.89        4.99      2.30 o 
  11   4   1       24.96       33.80      4.21 o 
  12   4   1        0.04        1.71      4.99 o 
  13   4   1       33.64       27.70      8.86 o 
 -13   5   1        2.42        3.72      4.27 o 
 -12   5   1       95.28       82.97      5.57 o 
 -11   5   1        0.04       -0.78      2.21 o 
 -10   5   1       44.89       52.86      4.34 o 
  -9   5   1      932.65      869.90     14.50 o 
  -8   5   1       26.50       37.02      2.84 o 
  -7   5   1      133.52       95.65      4.27 o 
  -6   5   1     1038.06     1148.22     17.64 o 
  -5   5   1      634.68      632.42     12.38 o 
  -4   5   1      641.75      727.63     11.23 o 
  -3   5   1       35.81       45.57      1.98 o 
  -2   5   1        0.36        1.08      0.72 o 
  -1   5   1     1277.66     1316.49     17.69 o 
   0   5   1      862.02      970.10     12.93 o 
   1   5   1      121.96      160.30      3.18 o 
   2   5   1      354.28      345.88      5.50 o 
   3   5   1      390.34      483.28      9.51 o 
   4   5   1      172.34      157.64      5.03 o 
   5   5   1       13.22       10.84      2.30 o 
   6   5   1      128.38      111.68      5.68 o 
   7   5   1       44.86       41.33      3.11 o 
   8   5   1       81.42       87.00      5.15 o 
   9   5   1        0.90        2.74      2.04 o 
  10   5   1       24.38       29.62      3.38 o 
  11   5   1      169.72      181.54      7.93 o 
  12   5   1       65.06       76.70      9.18 o 
  13   5   1       44.85       54.84     11.63 o 
 -13   6   1        1.34       -0.69      3.44 o 
 -12   6   1      163.16      166.22      7.55 o 
 -11   6   1      130.15      127.85      6.47 o 
 -10   6   1      224.85      193.04      7.35 o 
  -9   6   1        5.10        3.91      2.20 o 
  -8   6   1      147.04      142.01      5.00 o 
  -7   6   1      174.29      163.60      6.94 o 
  -6   6   1       76.25       73.86      3.60 o 
  -5   6   1        0.10       -1.02      1.02 o 
  -4   6   1      858.50      815.28     11.54 o 
  -3   6   1     2111.58     2241.96     26.84 o 
  -2   6   1      128.94      172.91      4.28 o 
  -1   6   1     2379.80     2482.70     28.40 o 
   0   6   1     1156.30     1423.40     18.52 o 
   1   6   1        8.64       -0.15      0.68 o 
   2   6   1      181.67      165.47      3.59 o 
   3   6   1      136.54      178.49      5.29 o 
   4   6   1       53.47       47.53      2.71 o 
   5   6   1        1.44       -0.48      1.14 o 
   6   6   1      196.34      179.23      5.90 o 
   7   6   1       17.31       11.33      2.27 o 
   8   6   1      289.09      311.74      8.28 o 
   9   6   1       14.67        9.26      2.62 o 
  10   6   1       90.57      109.55      5.58 o 
  11   6   1        6.74        2.16      3.42 o 
  12   6   1        4.55       -0.55      4.99 o 
  13   6   1        6.56        8.99      4.63 o 
 -12   7   1       68.91       64.56      5.40 o 
 -11   7   1       67.94       61.45      5.65 o 
 -10   7   1       47.70       54.88      4.48 o 
  -9   7   1      146.36      141.97      6.12 o 
  -8   7   1       80.25       73.57      4.46 o 
  -7   7   1        5.48        3.04      1.86 o 
  -6   7   1       41.56       49.96      3.14 o 
  -5   7   1       88.35       92.42      3.36 o 
  -4   7   1     1435.92     1444.65     18.81 o 
  -3   7   1      876.07      937.68     12.95 o 
  -2   7   1      300.25      291.39      9.46 o 
  -1   7   1      383.64      446.80      7.56 o 
   0   7   1       42.32       37.52      1.58 o 
   1   7   1      237.89      252.09      5.01 o 
   2   7   1       37.60       34.42      1.73 o 
   3   7   1      241.77      261.33      5.15 o 
   4   7   1       15.38       21.57      2.06 o 
   5   7   1      558.05      528.22      9.68 o 
   6   7   1     1257.53     1300.71     26.49 o 
   7   7   1      227.36      201.28      5.75 o 
   8   7   1      753.20      757.35     14.69 o 
   9   7   1      116.90      113.48      5.46 o 
  10   7   1        0.08       -2.01      2.26 o 
  11   7   1       45.82       46.30      5.03 o 
  12   7   1      205.21      227.82     11.48 o 
 -12   8   1        9.68        4.85      3.23 o 
 -11   8   1        2.69        6.76      2.81 o 
 -10   8   1        1.07       -0.98      2.18 o 
  -9   8   1        9.48        6.47      3.03 o 
  -8   8   1      171.41      163.71      7.04 o 
  -7   8   1      117.22      113.11      5.69 o 
  -6   8   1        0.89        2.27      1.66 o 
  -5   8   1       77.30       60.05      3.43 o 
  -4   8   1      423.66      421.94      7.54 o 
  -3   8   1      266.17      266.15      8.58 o 
  -2   8   1      604.20      630.09     11.87 o 
  -1   8   1     1477.26     1616.90     19.85 o 
   0   8   1       45.87       45.92      1.91 o 
   1   8   1      378.48      409.55      7.14 o 
   2   8   1       14.96        9.59      1.13 o 
   3   8   1      441.38      435.80      7.44 o 
   4   8   1      586.99      548.84     10.27 o 
   5   8   1     2599.28     2571.75     31.58 o 
   6   8   1     1084.00     1018.66     16.93 o 
   7   8   1      182.21      168.56      6.52 o 
   8   8   1        1.59       -1.16      1.68 o 
   9   8   1        0.21       -1.65      1.91 o 
  10   8   1       25.75       28.88      3.80 o 
  11   8   1       30.44       32.79      4.66 o 
  12   8   1        2.00        3.55      3.95 o 
 -12   9   1       66.31       65.18      5.68 o 
 -11   9   1       69.43       67.16      5.31 o 
 -10   9   1      151.04      144.31      6.73 o 
  -9   9   1        3.75       -0.23      2.05 o 
  -8   9   1      145.51      173.10      7.30 o 
  -7   9   1       45.07       38.22      3.87 o 
  -6   9   1      162.10      169.37      5.80 o 
  -5   9   1     1030.41      971.39     16.30 o 
  -4   9   1      291.64      303.85      7.25 o 
  -3   9   1       15.12       21.82      3.46 o 
  -2   9   1     1504.14     1546.16     22.35 o 
  -1   9   1       30.69       20.03      1.93 o 
   0   9   1       88.00       88.24      3.83 o 
   1   9   1      115.74      104.56      4.14 o 
   2   9   1       41.34       46.04      2.24 o 
   3   9   1      583.18      593.65      9.36 o 
   4   9   1      364.83      315.90      8.04 o 
   5   9   1      970.00      910.86     16.94 o 
   6   9   1      389.19      366.47      9.93 o 
   7   9   1       33.52       29.98      2.83 o 
   8   9   1      250.07      235.52      9.19 o 
   9   9   1       11.36       14.14      2.96 o 
  10   9   1       40.72       44.76      4.42 o 
  11   9   1        2.70       -0.05      3.22 o 
 -11  10   1        3.88        4.41      3.21 o 
 -10  10   1       61.18       70.96      5.31 o 
  -9  10   1        7.99        8.94      2.65 o 
  -8  10   1        5.23        4.81      2.38 o 
  -7  10   1       19.81       17.41      4.57 o 
  -6  10   1     1703.82     1577.72     27.90 o 
  -5  10   1        4.62        1.92      1.80 o 
  -4  10   1       78.69      101.54      4.44 o 
  -3  10   1      120.26      102.82      4.26 o 
  -2  10   1      229.42      224.00      6.01 o 
  -1  10   1      129.00      118.60      4.98 o 
   0  10   1      646.26      617.78     12.22 o 
   1  10   1       19.27       13.15      3.88 o 
   2  10   1       41.78       41.56      3.65 o 
   3  10   1      196.82      188.48      6.90 o 
   4  10   1      710.28      716.40     12.98 o 
   5  10   1       47.07       53.57      3.56 o 
   6  10   1      411.48      413.38      9.65 o 
   7  10   1       71.69       59.27      3.99 o 
   8  10   1        1.65        0.85      2.19 o 
   9  10   1        0.16        0.12      2.32 o 
  10  10   1        4.83        5.00      2.85 o 
  11  10   1        7.91        8.37      3.82 o 
 -10  11   1      254.34      302.52     10.14 o 
  -9  11   1       22.18       28.71      3.96 o 
  -8  11   1      280.75      268.56     11.00 o 
  -7  11   1       60.37       58.29      4.82 o 
  -6  11   1      169.16      180.75      7.29 o 
  -5  11   1        2.01       -0.44      1.73 o 
  -4  11   1       75.30       83.96      4.79 o 
  -3  11   1       38.57       26.82      3.46 o 
  -2  11   1      701.37      654.82     14.65 o 
  -1  11   1      175.15      151.42      6.43 o 
   0  11   1      324.12      285.07     12.15 o 
   1  11   1        0.00       -3.05      3.05 o 
   2  11   1       24.11       29.17      3.45 o 
   3  11   1       74.81       82.81      5.36 o 
   4  11   1      159.12      144.93      7.28 o 
   5  11   1       46.05       52.82      5.33 o 
   6  11   1       32.49       37.60      4.20 o 
   7  11   1       11.32       12.67      7.72 o 
   8  11   1      295.61      292.32     10.78 o 
   9  11   1        3.39        3.26      3.10 o 
  10  11   1      153.98      181.20     16.59 o 
  -9  12   1        7.60        7.58      4.16 o 
  -8  12   1      114.41      112.93      8.62 o 
  -7  12   1        0.31        2.58      3.49 o 
  -6  12   1       37.28       36.02     12.54 o 
  -5  12   1        0.77        2.84      3.28 o 
  -4  12   1       51.45       72.66      7.07 o 
  -3  12   1       87.23       93.52      5.56 o 
  -2  12   1       38.69       38.30      4.40 o 
  -1  12   1      644.26      561.05     13.78 o 
   0  12   1      294.48      294.99     11.71 o 
   1  12   1        9.55        2.07      2.61 o 
   2  12   1      619.22      602.56     16.40 o 
   3  12   1       22.46       13.51      3.09 o 
   4  12   1      100.51       84.66      5.52 o 
   5  12   1       12.64       18.35      3.52 o 
   6  12   1       55.81       50.24      5.95 o 
   7  12   1       11.00        9.21      3.94 o 
   8  12   1       21.19       25.83      4.34 o 
   9  12   1        0.02        0.32      3.32 o 
  -9  13   1        6.61        8.40      5.59 o 
  -8  13   1        4.72        8.11      4.55 o 
  -7  13   1       58.93       65.57      8.44 o 
  -6  13   1       77.43       95.34      8.10 o 
  -5  13   1       46.33       49.21      6.06 o 
  -4  13   1       28.15       32.59      5.20 o 
  -3  13   1      171.03      173.10     11.17 o 
  -2  13   1        0.45        0.86      2.45 o 
  -1  13   1      269.60      236.92     10.11 o 
   0  13   1        3.02        0.43      2.84 o 
   1  13   1        6.60        7.20      3.05 o 
   2  13   1       19.95       17.37      5.01 o 
   3  13   1        1.27        1.83      2.53 o 
   4  13   1       56.85       48.15      4.82 o 
   5  13   1        6.44        5.70      3.49 o 
   6  13   1      176.50      198.79     10.65 o 
   7  13   1       25.36       16.39      4.96 o 
   8  13   1      350.46      389.69     13.51 o 
  -7  14   1        1.53        1.89      3.94 o 
  -6  14   1       63.39       72.60      7.66 o 
  -5  14   1        4.52        5.04      3.75 o 
  -4  14   1       34.36       41.35      6.57 o 
  -3  14   1       74.69       84.52      7.24 o 
  -2  14   1       10.46        6.04      4.39 o 
  -1  14   1      172.70      166.03     11.84 o 
   0  14   1       10.74        8.24      3.49 o 
   1  14   1        8.66        7.45      2.91 o 
   2  14   1      121.15      116.67      7.72 o 
   3  14   1       38.12       24.66      4.76 o 
   4  14   1       55.55       52.90      6.35 o 
   5  14   1       46.31       53.52      6.47 o 
   6  14   1       38.80       49.19      8.12 o 
   7  14   1        8.79        6.04      4.34 o 
  -6  15   1       25.58       22.71      5.70 o 
  -5  15   1       59.42       68.40      7.68 o 
  -4  15   1        0.24        4.35      5.46 o 
  -3  15   1        0.27       -1.65      3.07 o 
  -2  15   1        2.12        2.93      4.10 o 
  -1  15   1        0.00        2.06      3.99 o 
   0  15   1       30.80       38.88      4.97 o 
   1  15   1        0.33        2.85      2.93 o 
   2  15   1        2.49        2.29      3.34 o 
   3  15   1        2.11       -3.44      3.58 o 
   4  15   1        2.98       -0.13      4.10 o 
   5  15   1        0.47       -0.28      3.34 o 
   6  15   1       30.00       29.87      7.43 o 
  -4  16   1       10.78        9.48      4.78 o 
  -3  16   1        5.11        5.56      4.79 o 
  -2  16   1       46.81       41.84      7.44 o 
  -1  16   1        4.15        6.97      6.45 o 
   0  16   1       57.97       61.23      6.89 o 
   1  16   1        8.50        5.25      3.52 o 
   2  16   1        2.57        4.85      3.94 o 
   3  16   1        3.69       -0.65      4.26 o 
   4  16   1        1.87       -4.26      4.26 o 
 -12   0   2        6.04        9.62      4.26 o 
 -10   0   2     1482.40     1470.73     37.02 o 
  -8   0   2      111.37      128.09      6.08 o 
  -6   0   2       50.82       65.01      5.14 o 
  -4   0   2       45.15       37.32      2.40 o 
  -2   0   2     8612.30     8672.33    253.20 o 
   0   0   2       69.00       74.80      2.12 o 
   2   0   2      246.57      266.14      5.76 o 
   4   0   2     1194.78     1158.23     33.08 o 
   6   0   2       83.08       91.22      9.97 o 
   8   0   2      786.53      754.74     22.19 o 
  10   0   2      668.97      696.99     21.16 o 
  12   0   2      172.54      202.22     16.62 o 
  14   0   2       42.58       58.72     11.08 o 
 -14   1   2       10.29        5.54      8.31 o 
 -13   1   2        5.98       13.58      4.30 o 
 -12   1   2       31.44       27.90      4.88 o 
 -11   1   2       15.49       14.24      3.10 o 
 -10   1   2      355.36      346.74     11.18 o 
  -9   1   2      209.23      197.46      6.29 o 
  -8   1   2     2027.02     2019.14     28.62 o 
  -7   1   2      120.36      126.29      4.41 o 
  -6   1   2     1838.04     1874.05     23.33 o 
  -5   1   2     2166.93     2358.83     28.03 o 
  -4   1   2     2120.85     2080.89     26.86 o 
  -3   1   2    14860.13    15147.22    347.75 o 
  -2   1   2     5149.18     5657.39     53.21 o 
  -1   1   2     2292.39     2364.78     26.18 o 
   0   1   2      153.16      153.64      2.24 o 
   1   1   2     2695.59     2685.38     27.65 o 
   2   1   2     2750.21     2843.19     41.42 o 
   3   1   2      276.40      246.82      4.50 o 
   4   1   2      102.90       78.79      2.07 o 
   5   1   2      564.74      643.41     10.48 o 
   6   1   2      123.99      172.47      4.71 o 
   7   1   2      213.27      230.68      6.50 o 
   8   1   2      374.90      338.68      9.36 o 
   9   1   2      136.82      134.07      5.81 o 
  10   1   2     1339.54     1309.13     23.57 o 
  11   1   2        3.39        5.95      3.71 o 
  12   1   2      186.84      208.06     12.19 o 
  13   1   2       38.07       39.10      9.14 o 
  14   1   2       13.07       14.16      7.48 o 
 -14   2   2        0.37        2.22      7.20 o 
 -13   2   2       47.88       49.64      5.39 o 
 -12   2   2       31.39       32.99      5.29 o 
 -11   2   2      340.26      344.22      9.39 o 
 -10   2   2       37.80       39.71      3.48 o 
  -9   2   2       45.24       36.61      3.08 o 
  -8   2   2       92.69      114.33      5.80 o 
  -7   2   2      113.58      111.29      4.07 o 
  -6   2   2      391.88      420.37      8.11 o 
  -5   2   2     2300.36     2578.89     33.66 o 
  -4   2   2     2883.94     2770.34     35.41 o 
  -3   2   2     4692.99     4928.76     54.90 o 
  -2   2   2     7136.24     7129.50    101.79 o 
  -1   2   2    13848.60    12733.78    131.23 o 
   0   2   2     5286.43     5298.57     50.61 o 
   1   2   2     6229.91     6507.09     65.86 o 
   2   2   2    17068.17    16138.01    316.56 o 
   3   2   2     6489.42     6844.57    101.38 o 
   4   2   2       56.34       36.97      1.93 o 
   5   2   2     3049.19     3254.77     41.52 o 
   6   2   2       30.04       18.61      2.68 o 
   7   2   2       14.76       18.88      2.19 o 
   8   2   2      242.65      238.22      6.55 o 
   9   2   2        0.57       -0.45      1.91 o 
  10   2   2       44.06       48.53      4.19 o 
  11   2   2       32.07       34.64      5.67 o 
  12   2   2        2.07        3.24      4.10 o 
  13   2   2       20.46       32.28      6.27 o 
 -14   3   2       55.46       43.76     10.52 o 
 -13   3   2       36.61       39.69      7.38 o 
 -12   3   2       91.40      100.34      5.99 o 
 -11   3   2       38.83       44.08      4.67 o 
 -10   3   2      543.00      514.52     11.40 o 
  -9   3   2      502.18      473.22     10.44 o 
  -8   3   2      679.49      616.76     11.81 o 
  -7   3   2       10.45       10.22      1.60 o 
  -6   3   2     3117.84     3037.77     39.72 o 
  -5   3   2     3595.49     3769.66     43.42 o 
  -4   3   2     1411.98     1478.09     18.19 o 
  -3   3   2     5074.45     5293.15     59.20 o 
  -2   3   2     3567.65     3871.27     49.73 o 
  -1   3   2      377.17      362.73      5.23 o 
   0   3   2      163.38      126.95      2.93 o 
   1   3   2      165.63      171.34      3.51 o 
   2   3   2     1640.50     1665.35     19.59 o 
   3   3   2      171.03      159.89      3.38 o 
   4   3   2      228.71      233.67      4.36 o 
   5   3   2       64.59       66.76      4.18 o 
   6   3   2      650.68      652.83     11.38 o 
   7   3   2       13.05       15.08      2.21 o 
   8   3   2      275.97      294.19      9.86 o 
   9   3   2        8.34        7.05      2.26 o 
  10   3   2      341.90      340.79     12.03 o 
  11   3   2       31.26       45.73      6.23 o 
  12   3   2       81.16       88.20      8.36 o 
  13   3   2      216.05      230.42     13.30 o 
 -13   4   2        2.15        1.46      3.16 o 
 -12   4   2       41.31       42.12      4.43 o 
 -11   4   2        1.29        0.97      2.36 o 
 -10   4   2        1.03       -0.70      2.21 o 
  -9   4   2       14.69       12.91      2.31 o 
  -8   4   2     1090.16     1107.39     16.41 o 
  -7   4   2       57.60       57.39      3.21 o 
  -6   4   2     1155.78     1212.38     18.19 o 
  -5   4   2        5.72        6.83      1.50 o 
  -4   4   2     5587.59     5694.90     63.89 o 
  -3   4   2     1517.05     1533.54     18.68 o 
  -2   4   2      443.06      443.17      6.48 o 
  -1   4   2      539.97      564.76      7.75 o 
   0   4   2     2720.03     2669.64     33.20 o 
   1   4   2      272.18      226.15      4.44 o 
   2   4   2      409.16      512.32      9.11 o 
   3   4   2      682.48      639.61      9.89 o 
   4   4   2      681.49      762.34     12.57 o 
   5   4   2      893.10      869.75     13.87 o 
   6   4   2      316.38      283.22      6.75 o 
   7   4   2      292.67      286.60      7.42 o 
   8   4   2      129.76      130.67      5.07 o 
   9   4   2      169.16      176.22      6.20 o 
  10   4   2       10.75        8.26      2.52 o 
  11   4   2        8.23        8.63      3.54 o 
  12   4   2      310.90      305.75     30.20 o 
  13   4   2       40.27       43.21     10.52 o 
 -13   5   2       76.17       66.22      5.90 o 
 -12   5   2      126.43      138.74     10.05 o 
 -11   5   2       87.63       92.13      6.19 o 
 -10   5   2       42.45       37.95      3.85 o 
  -9   5   2      247.61      224.71      8.29 o 
  -8   5   2        0.95        0.70      1.69 o 
  -7   5   2      223.01      214.01      6.08 o 
  -6   5   2     1193.95     1188.47     18.04 o 
  -5   5   2       43.87       37.90      2.36 o 
  -4   5   2       35.41       33.75      1.81 o 
  -3   5   2        0.43        5.15      1.09 o 
  -2   5   2     2199.57     2623.87     30.41 o 
  -1   5   2       86.45       57.87      2.16 o 
   0   5   2      174.12      199.20      4.62 o 
   1   5   2     1408.25     1577.51     18.65 o 
   2   5   2     2324.93     2428.33     34.57 o 
   3   5   2     2014.97     2107.83     27.54 o 
   4   5   2       75.96       95.25      4.04 o 
   5   5   2     1082.14     1211.78     36.14 o 
   6   5   2      367.05      381.90      8.36 o 
   7   5   2       10.80       10.06      2.65 o 
   8   5   2      410.10      389.70      9.22 o 
   9   5   2       17.66       13.20      3.39 o 
  10   5   2      864.32      832.23     16.16 o 
  11   5   2       33.21       39.34      5.75 o 
  12   5   2       18.81       12.74      5.43 o 
  13   5   2       15.51       11.63      7.20 o 
 -13   6   2       36.09       48.86      5.42 o 
 -12   6   2       37.77       38.41      4.47 o 
 -11   6   2       31.08       25.81      3.84 o 
 -10   6   2        0.01       -0.31      2.06 o 
  -9   6   2       18.66       24.24      3.16 o 
  -8   6   2       77.74       84.92      5.16 o 
  -7   6   2      474.66      472.86      9.73 o 
  -6   6   2        5.30        9.02      2.05 o 
  -5   6   2      834.36      851.69     14.65 o 
  -4   6   2      144.02      161.17      5.70 o 
  -3   6   2       39.98       31.25      1.72 o 
  -2   6   2      233.04      270.66      4.96 o 
  -1   6   2       70.42       62.02      3.71 o 
   0   6   2       23.07       20.07      1.92 o 
   1   6   2      459.68      598.75      9.44 o 
   2   6   2     2251.76     2297.97     32.45 o 
   3   6   2      128.33      143.95      4.14 o 
   4   6   2      175.32      167.73      4.60 o 
   5   6   2        0.05       -0.13      1.70 o 
   6   6   2      185.35      164.49      5.43 o 
   7   6   2       35.57       34.75      3.04 o 
   8   6   2       49.43       45.95      4.04 o 
   9   6   2       31.53       33.87      3.41 o 
  10   6   2        5.79        4.71      2.75 o 
  11   6   2        8.41       15.17      4.26 o 
  12   6   2        6.50        0.70     11.36 o 
  13   6   2      164.47      199.44     19.39 o 
 -12   7   2        1.40        1.36      3.74 o 
 -11   7   2      210.59      209.36      8.20 o 
 -10   7   2      267.71      262.69      8.61 o 
  -9   7   2        3.98        3.29      2.19 o 
  -8   7   2      236.52      198.20     10.43 o 
  -7   7   2      270.60      269.93      8.51 o 
  -6   7   2       10.52       15.45      3.33 o 
  -5   7   2     1891.42     1863.57     26.17 o 
  -4   7   2      979.54      933.68     16.42 o 
  -3   7   2      160.75      184.52      4.27 o 
  -2   7   2        4.52        3.94      1.05 o 
  -1   7   2        1.19        4.74      1.07 o 
   0   7   2        0.94        1.30      0.96 o 
   1   7   2      693.09      689.77      9.65 o 
   2   7   2      364.22      406.90     12.53 o 
   3   7   2     2433.98     2349.72     28.01 o 
   4   7   2      132.50      131.37      3.81 o 
   5   7   2      672.27      688.93     14.06 o 
   6   7   2       34.95       39.48      3.20 o 
   7   7   2       67.26       72.98      4.19 o 
   8   7   2        4.51       -0.46      1.96 o 
   9   7   2      109.59      106.53      6.96 o 
  10   7   2        4.35        6.31      2.95 o 
  11   7   2       12.34       11.71      5.32 o 
  12   7   2       64.85       75.89     17.73 o 
 -12   8   2       50.50       50.10      5.14 o 
 -11   8   2       62.42       71.79      5.49 o 
 -10   8   2       22.98       34.92      3.97 o 
  -9   8   2        6.82        3.89      2.23 o 
  -8   8   2      134.76      140.49      6.76 o 
  -7   8   2        7.96        5.18      2.30 o 
  -6   8   2       26.41       21.73      2.86 o 
  -5   8   2      132.26      120.07      4.64 o 
  -4   8   2      359.55      356.90      7.73 o 
  -3   8   2     1172.30     1172.83     16.01 o 
  -2   8   2      189.55      206.19      8.05 o 
  -1   8   2      294.08      318.70      9.86 o 
   0   8   2      208.09      245.16      6.30 o 
   1   8   2     1147.77     1123.98     15.81 o 
   2   8   2      299.00      316.91      6.27 o 
   3   8   2     1701.74     1665.62     21.05 o 
   4   8   2      647.18      628.98      9.94 o 
   5   8   2      924.35      903.47     15.03 o 
   6   8   2       19.95       20.31      2.45 o 
   7   8   2       33.18       37.33      3.07 o 
   8   8   2       14.48       13.99      2.54 o 
   9   8   2        6.25        2.85      2.11 o 
  10   8   2        0.00        1.74      2.83 o 
  11   8   2       34.32       42.98      7.39 o 
  12   8   2       10.91        5.16      5.92 o 
 -12   9   2        1.05       -4.43      4.43 o 
 -11   9   2       51.13       64.55      7.06 o 
 -10   9   2        0.21       -0.42      2.34 o 
  -9   9   2      151.77      148.80      7.43 o 
  -8   9   2       19.20       19.19      3.48 o 
  -7   9   2      133.08      145.72      6.80 o 
  -6   9   2       52.69       54.47      4.14 o 
  -5   9   2      717.27      705.73     12.86 o 
  -4   9   2      904.22      892.68     15.02 o 
  -3   9   2     3500.97     3397.19     44.48 o 
  -2   9   2       15.43       20.74      2.85 o 
  -1   9   2        3.13        3.12      1.42 o 
   0   9   2      114.44      102.30      3.90 o 
   1   9   2      226.95      253.35      7.58 o 
   2   9   2      234.89      255.48      6.81 o 
   3   9   2       11.05       15.88      1.70 o 
   4   9   2       41.19       39.16      2.35 o 
   5   9   2     1130.60     1123.93     18.45 o 
   6   9   2      981.14      931.45     16.01 o 
   7   9   2      119.23      135.39      5.10 o 
   8   9   2       34.51       40.65      4.46 o 
   9   9   2        5.52       10.09      2.84 o 
  10   9   2        0.02        1.72      2.83 o 
  11   9   2      198.33      219.04     14.28 o 
 -11  10   2       33.49       42.70      4.67 o 
 -10  10   2        4.97        2.78      2.52 o 
  -9  10   2       24.07       28.27      4.48 o 
  -8  10   2       21.97       17.33      3.96 o 
  -7  10   2        0.12        0.06      2.23 o 
  -6  10   2       75.03       80.22      5.07 o 
  -5  10   2        0.07        3.29      2.01 o 
  -4  10   2        3.62        5.48      1.80 o 
  -3  10   2       14.10       33.90      2.80 o 
  -2  10   2       15.78       12.65      2.04 o 
  -1  10   2     1140.97     1144.61     17.99 o 
   0  10   2      213.69      185.98      5.41 o 
   1  10   2       21.48       13.43      2.71 o 
   2  10   2        9.76        7.96      1.78 o 
   3  10   2     1413.41     1336.72     20.44 o 
   4  10   2       85.23       80.54      3.93 o 
   5  10   2      415.35      389.34     14.83 o 
   6  10   2       28.98       30.78      3.24 o 
   7  10   2      447.81      431.58      9.44 o 
   8  10   2       45.71       38.54      3.80 o 
   9  10   2       11.78       10.87      2.93 o 
  10  10   2       25.69       24.33      4.37 o 
  11  10   2       12.77       19.42      4.81 o 
 -10  11   2        3.22        1.05      3.72 o 
  -9  11   2      381.27      406.39     12.84 o 
  -8  11   2       62.71       60.41      5.16 o 
  -7  11   2       96.53       97.69      6.00 o 
  -6  11   2       27.18       28.93      3.67 o 
  -5  11   2       58.36       45.75      4.01 o 
  -4  11   2      118.72      105.70      5.55 o 
  -3  11   2     1002.22      922.92     25.23 o 
  -2  11   2        1.04        0.05      1.62 o 
  -1  11   2        0.32        2.26      2.11 o 
   0  11   2      999.84      942.02     18.63 o 
   1  11   2        4.15        4.43      3.31 o 
   2  11   2       12.82       14.62      3.29 o 
   3  11   2       62.47       60.97      5.21 o 
   4  11   2       10.24        7.50      2.75 o 
   5  11   2      446.74      447.19     12.09 o 
   6  11   2        0.63        0.83      2.62 o 
   7  11   2       86.85       82.53      6.16 o 
   8  11   2       33.83       26.41      4.72 o 
   9  11   2      123.05      126.36      7.75 o 
  10  11   2       46.26       41.13      8.11 o 
  -9  12   2        0.60        4.84      3.20 o 
  -8  12   2       35.88       44.90      4.83 o 
  -7  12   2       23.22       16.91      5.16 o 
  -6  12   2       36.17       28.85      5.12 o 
  -5  12   2        0.42        1.25      2.91 o 
  -4  12   2        1.60        3.22      2.84 o 
  -3  12   2      153.46      141.67      8.41 o 
  -2  12   2      381.96      388.19     11.11 o 
  -1  12   2      265.90      262.30      8.84 o 
   0  12   2        7.02        4.19      2.73 o 
   1  12   2      719.16      723.72     29.94 o 
   2  12   2       24.64       15.02      3.62 o 
   3  12   2      432.97      405.76     11.55 o 
   4  12   2        3.73        5.74      3.18 o 
   5  12   2       90.84       84.30      5.59 o 
   6  12   2       57.00       70.18      5.56 o 
   7  12   2       12.90       12.79      3.42 o 
   8  12   2        0.91        0.85      3.04 o 
   9  12   2        5.34        7.76      3.68 o 
  -8  13   2      146.68      177.10     11.16 o 
  -7  13   2       95.39      110.78     10.97 o 
  -6  13   2       29.98       24.73      5.18 o 
  -5  13   2       11.59        7.78      3.89 o 
  -4  13   2       25.68       27.32      5.00 o 
  -3  13   2        0.14       -1.13      2.52 o 
  -2  13   2       17.52        9.43      3.49 o 
  -1  13   2      146.38      131.97      8.64 o 
   0  13   2       62.86       57.88      5.45 o 
   1  13   2       16.01       13.90      3.11 o 
   2  13   2      123.54      114.43      7.34 o 
   3  13   2      160.19      178.90      9.17 o 
   4  13   2      109.12      125.60      6.84 o 
   5  13   2      377.56      389.41     16.19 o 
   6  13   2       26.09       11.38      7.89 o 
   7  13   2       73.19       84.73      6.56 o 
   8  13   2        2.51        2.73      3.39 o 
  -7  14   2       18.15       30.12     10.49 o 
  -6  14   2       16.44       14.79      4.98 o 
  -5  14   2      153.43      158.79     14.15 o 
  -4  14   2       21.08       15.02      4.64 o 
  -3  14   2       19.43       20.76      4.78 o 
  -2  14   2      179.51      189.06     10.24 o 
  -1  14   2       56.38       55.13      7.44 o 
   0  14   2       42.53       52.32      5.54 o 
   1  14   2       37.47       46.08      4.75 o 
   2  14   2       69.12       66.06      6.15 o 
   3  14   2      110.39      106.02      7.66 o 
   4  14   2       11.60        6.86      3.73 o 
   5  14   2        0.02       -3.01      3.01 o 
   6  14   2       14.01       16.21      4.86 o 
   7  14   2       37.60       44.56      5.59 o 
  -6  15   2       95.86      121.97      9.90 o 
  -5  15   2       14.00        9.76      5.66 o 
  -4  15   2        1.45        5.91      3.72 o 
  -3  15   2       31.41       31.74      8.19 o 
  -2  15   2        4.20        4.13      4.26 o 
  -1  15   2        3.87        4.89      4.65 o 
   0  15   2       14.41       26.28      6.06 o 
   1  15   2        1.38        6.67      3.14 o 
   2  15   2        1.25        0.78      2.79 o 
   3  15   2        7.54        8.73      7.28 o 
   4  15   2        0.02       -2.46      3.86 o 
   5  15   2       87.92       94.75     10.37 o 
   6  15   2       12.60       14.00      5.10 o 
  -4  16   2       78.50       88.50      9.89 o 
  -3  16   2       27.37       31.71      7.17 o 
  -2  16   2        8.51        8.03      5.48 o 
  -1  16   2       10.98       11.89     13.02 o 
   0  16   2       62.38       74.33      7.56 o 
   1  16   2      128.85      153.60     22.03 o 
   2  16   2        9.29        6.95      3.60 o 
   3  16   2      127.46      142.15      9.80 o 
 -13   0   3       32.01       38.85     14.13 o 
 -11   0   3       47.19       49.89      6.12 o 
  -9   0   3      947.97     1028.45     25.64 o 
  -7   0   3        3.33        4.68      2.28 o 
  -5   0   3       95.58       90.87      3.95 o 
  -3   0   3       69.07      117.89     10.81 o 
  -1   0   3     7722.36     7336.92    232.97 o 
   1   0   3    77369.10    74824.74   1384.99 o 
   3   0   3        5.02        7.96      0.94 o 
   5   0   3      544.79      553.18     14.05 o 
   7   0   3     1509.68     1676.83     45.55 o 
   9   0   3      260.74      273.74     16.07 o 
  11   0   3        1.80       11.08      5.54 o 
  13   0   3       50.26       57.06     10.52 o 
 -14   1   3        1.83       -1.83      3.75 o 
 -13   1   3        0.12       -1.27      3.82 o 
 -12   1   3       14.22       14.21      3.71 o 
 -11   1   3        4.74        6.26      3.04 o 
 -10   1   3      343.25      381.40      9.34 o 
  -9   1   3      927.18      951.28     16.40 o 
  -8   1   3        0.20        1.74      1.60 o 
  -7   1   3      917.81      903.47     13.20 o 
  -6   1   3        3.14        1.26      0.90 o 
  -5   1   3       95.70       82.86      3.80 o 
  -4   1   3       16.59       31.38      1.59 o 
  -3   1   3      379.83      463.52      7.51 o 
  -2   1   3      691.86      699.64      8.02 o 
  -1   1   3     2544.52     2614.09     25.17 o 
   0   1   3     1824.67     1893.73     18.57 o 
   1   1   3    12537.47    12031.06    133.59 o 
   2   1   3     6117.64     6322.93     65.78 o 
   3   1   3      197.44      260.17      4.12 o 
   4   1   3      567.85      650.73     10.81 o 
   5   1   3      703.83      768.35     19.86 o 
   6   1   3       50.06       47.81      2.99 o 
   7   1   3      623.77      589.80     11.68 o 
   8   1   3        0.42       -0.70      1.55 o 
   9   1   3     1511.25     1513.67     37.30 o 
  10   1   3       11.79       15.72      4.10 o 
  11   1   3      853.02      838.01     25.68 o 
  12   1   3       47.82       39.45      6.45 o 
  13   1   3        0.59        0.69      3.86 o 
 -14   2   3      107.70      112.12      9.83 o 
 -13   2   3       64.28       54.92      6.73 o 
 -12   2   3       41.65       36.80      4.29 o 
 -11   2   3       44.29       39.52      5.00 o 
 -10   2   3       26.23       23.62      2.62 o 
  -9   2   3      336.52      312.73      8.18 o 
  -8   2   3        1.66        0.14      1.46 o 
  -7   2   3       25.48       19.87      1.91 o 
  -6   2   3        0.03       -1.03      1.03 o 
  -5   2   3     1746.63     1837.38     22.56 o 
  -4   2   3     3061.54     3235.95     37.66 o 
  -3   2   3      663.34      633.17      7.18 o 
  -2   2   3     1208.43     1343.86     16.00 o 
  -1   2   3       49.84       78.01      1.36 o 
   0   2   3     1222.85     1209.03     13.09 o 
   1   2   3     2652.51     2553.56     31.02 o 
   2   2   3     1553.12     1455.30     16.01 o 
   3   2   3      216.13      161.15      3.64 o 
   4   2   3       49.18       63.95      1.99 o 
   5   2   3      511.40      473.84     10.38 o 
   6   2   3      829.84      781.42     12.78 o 
   7   2   3      603.13      560.83     10.46 o 
   8   2   3        1.07       -0.23      1.74 o 
   9   2   3       26.56       38.92      5.65 o 
  10   2   3        4.75        8.59      3.53 o 
  11   2   3       51.66       49.26      6.45 o 
  12   2   3       89.99      103.81     14.40 o 
  13   2   3      115.78      125.21     14.40 o 
 -13   3   3      204.98      214.96      9.47 o 
 -12   3   3        4.08        1.37      3.18 o 
 -11   3   3      130.56      126.13      6.10 o 
 -10   3   3       21.47       27.79      3.46 o 
  -9   3   3      174.28      183.18      6.31 o 
  -8   3   3        8.42       17.06      2.33 o 
  -7   3   3     2309.05     2346.15     29.12 o 
  -6   3   3     1677.75     1673.02     23.42 o 
  -5   3   3        4.81        9.13      1.47 o 
  -4   3   3     8533.50     9189.62    101.33 o 
  -3   3   3     1381.32     1666.93     18.19 o 
  -2   3   3     1097.82     1210.02     14.87 o 
  -1   3   3        0.33        0.33      0.49 o 
   0   3   3     3872.65     3751.46     38.79 o 
   1   3   3        1.40        1.11      0.59 o 
   2   3   3        9.89        8.18      0.90 o 
   3   3   3      202.71      237.48      4.46 o 
   4   3   3       11.19       12.42      1.47 o 
   5   3   3       10.76       31.64      2.11 o 
   6   3   3       70.45      102.96      4.46 o 
   7   3   3      945.44      961.43     15.59 o 
   8   3   3      104.26       99.24      4.43 o 
   9   3   3      448.31      450.28     11.48 o 
  10   3   3        4.58        8.59      3.92 o 
  11   3   3      205.10      204.94     11.55 o 
  12   3   3       31.18       42.26      6.62 o 
  13   3   3       20.61       24.58      5.99 o 
 -13   4   3      101.20      101.68      6.32 o 
 -12   4   3        3.92        1.81      2.75 o 
 -11   4   3       26.35       25.19      5.57 o 
 -10   4   3      176.59      178.88     10.98 o 
  -9   4   3      404.50      365.25      9.43 o 
  -8   4   3      123.65      114.62      4.24 o 
  -7   4   3      498.70      468.40      9.92 o 
  -6   4   3       31.07       36.99      2.05 o 
  -5   4   3     1260.07     1248.12     16.21 o 
  -4   4   3      420.82      368.98      5.99 o 
  -3   4   3     1233.88     1389.23     16.59 o 
  -2   4   3       14.80       19.09      0.90 o 
  -1   4   3     4130.73     4117.43     50.51 o 
   0   4   3        5.42        0.55      0.62 o 
   1   4   3     2765.45     2649.19     33.45 o 
   2   4   3      625.03      606.41     10.17 o 
   3   4   3     1429.95     1354.87     16.99 o 
   4   4   3      370.54      337.58      6.23 o 
   5   4   3      737.64      712.79     11.41 o 
   6   4   3      686.91      696.91     13.46 o 
   7   4   3      368.75      364.07      8.19 o 
   8   4   3       26.18       18.37      3.55 o 
   9   4   3        6.44        1.02      2.10 o 
  10   4   3       77.48       82.91      6.53 o 
  11   4   3      137.34      145.82     10.10 o 
  12   4   3      141.12      154.97     14.96 o 
  13   4   3       19.89       24.08     13.57 o 
 -13   5   3       48.53       44.36      4.83 o 
 -12   5   3       14.23       21.37      3.72 o 
 -11   5   3        1.32        3.47      2.60 o 
 -10   5   3       66.39       60.24      4.46 o 
  -9   5   3       57.89       39.28      3.63 o 
  -8   5   3      106.23       81.36      5.10 o 
  -7   5   3      438.27      430.25      9.60 o 
  -6   5   3        7.07        3.62      1.53 o 
  -5   5   3      261.92      256.42      5.81 o 
  -4   5   3       13.78       23.86      2.11 o 
  -3   5   3        0.47        3.49      0.82 o 
  -2   5   3     4238.04     4671.86     69.16 o 
  -1   5   3       98.55      111.15      2.77 o 
   0   5   3      444.11      466.72      7.14 o 
   1   5   3       16.12       19.68      1.84 o 
   2   5   3      117.82      122.18      3.88 o 
   3   5   3      176.46      210.32      4.46 o 
   4   5   3      661.79      673.70     10.15 o 
   5   5   3     1011.84     1160.73     17.73 o 
   6   5   3       37.63       45.51      2.98 o 
   7   5   3      591.39      578.97     11.39 o 
   8   5   3       11.08        9.09      4.29 o 
   9   5   3      236.91      241.98      9.28 o 
  10   5   3      475.84      513.84     15.90 o 
  11   5   3      366.23      417.95     14.90 o 
  12   5   3       57.04       70.11      8.23 o 
  13   5   3        0.28        1.66      6.09 o 
 -13   6   3       35.96       37.25      4.81 o 
 -12   6   3       33.06       30.48      4.17 o 
 -11   6   3       14.30        9.99      3.32 o 
 -10   6   3        7.69        3.22      2.25 o 
  -9   6   3       24.51       36.01      3.66 o 
  -8   6   3       11.90        5.37      2.42 o 
  -7   6   3       11.00        9.57      2.51 o 
  -6   6   3      818.65      791.98     13.38 o 
  -5   6   3       19.71       25.20      3.34 o 
  -4   6   3       45.99       53.68      2.89 o 
  -3   6   3       67.42       79.73      3.93 o 
  -2   6   3      488.27      533.20      8.16 o 
  -1   6   3       33.29       25.48      1.58 o 
   0   6   3      991.25     1071.14     14.12 o 
   1   6   3     1022.36     1125.25     18.79 o 
   2   6   3       56.82       85.39      3.62 o 
   3   6   3      405.51      417.29      7.95 o 
   4   6   3      612.53      617.82     10.66 o 
   5   6   3      371.18      356.53      7.65 o 
   6   6   3       76.00       84.92      4.08 o 
   7   6   3      149.78      130.10      5.31 o 
   8   6   3      448.38      434.00     10.01 o 
   9   6   3       11.79        9.25      2.39 o 
  10   6   3       30.76       29.08      4.78 o 
  11   6   3       34.34       24.74      4.93 o 
  12   6   3       31.55       48.14      8.51 o 
 -12   7   3        8.82       16.19      3.69 o 
 -11   7   3       15.56       10.54      3.05 o 
 -10   7   3        5.67        4.77      3.68 o 
  -9   7   3       76.22       67.88      5.23 o 
  -8   7   3       73.26       46.24      4.10 o 
  -7   7   3      228.65      205.68      7.44 o 
  -6   7   3       97.89       91.60      7.23 o 
  -5   7   3      503.60      473.24      9.17 o 
  -4   7   3     1370.58     1336.69     17.83 o 
  -3   7   3       44.88       34.59      1.96 o 
  -2   7   3       64.09       72.57      2.70 o 
  -1   7   3      340.01      340.14      6.19 o 
   0   7   3      544.79      678.13     11.04 o 
   1   7   3      653.18      687.17     12.56 o 
   2   7   3       35.92       39.92      2.11 o 
   3   7   3       94.31       83.78      4.22 o 
   4   7   3      224.48      251.08      5.62 o 
   5   7   3      171.23      167.91      5.24 o 
   6   7   3       12.77       14.90      1.62 o 
   7   7   3      439.96      425.31     10.01 o 
   8   7   3       20.02       24.50      3.13 o 
   9   7   3       24.60       18.80      3.56 o 
  10   7   3      110.64      111.60     12.33 o 
  11   7   3        2.04        2.46      4.79 o 
  12   7   3       43.47       50.76      9.05 o 
 -12   8   3       55.08       48.50      5.12 o 
 -11   8   3       28.02       26.35      3.85 o 
 -10   8   3        9.51        8.34      2.73 o 
  -9   8   3       49.27       49.20      4.67 o 
  -8   8   3        0.97       -0.06      2.18 o 
  -7   8   3        7.67        4.23      2.31 o 
  -6   8   3      140.11      123.02      6.16 o 
  -5   8   3      694.39      660.43     13.99 o 
  -4   8   3      874.16      857.47     14.24 o 
  -3   8   3      459.64      449.73      8.92 o 
  -2   8   3      955.17      947.43     13.52 o 
  -1   8   3        5.14        6.14      1.26 o 
   0   8   3       61.16       48.83      2.60 o 
   1   8   3      152.39      139.95      4.78 o 
   2   8   3      208.10      179.81      4.57 o 
   3   8   3       99.46      106.02      3.68 o 
   4   8   3      231.37      217.60      5.18 o 
   5   8   3      105.03      102.66      3.95 o 
   6   8   3      156.90      159.12      8.63 o 
   7   8   3       41.71       40.73      3.67 o 
   8   8   3       20.56       20.59      3.09 o 
   9   8   3       54.85       54.71      4.45 o 
  10   8   3        2.62        0.55      3.09 o 
  11   8   3       61.20       69.92     13.85 o 
  12   8   3       66.96       74.33      9.98 o 
 -11   9   3       36.95       43.44      4.71 o 
 -10   9   3       32.38       41.06      4.26 o 
  -9   9   3        0.35        2.96      2.62 o 
  -8   9   3       71.65       80.29      6.40 o 
  -7   9   3       60.85       64.17      4.73 o 
  -6   9   3      820.68      814.52     16.98 o 
  -5   9   3       13.20       19.37      2.89 o 
  -4   9   3      614.93      653.67     12.07 o 
  -3   9   3      138.92      117.05      4.43 o 
  -2   9   3      302.14      289.06      6.85 o 
  -1   9   3      103.17      100.55      3.95 o 
   0   9   3      396.91      387.78      8.79 o 
   1   9   3       27.32       23.20      2.41 o 
   2   9   3       40.16       32.83      3.95 o 
   3   9   3      153.14      145.70      4.98 o 
   4   9   3      328.28      326.04      7.96 o 
   5   9   3      246.93      231.23      5.42 o 
   6   9   3       65.94       64.25      3.68 o 
   7   9   3       63.72       73.32      4.38 o 
   8   9   3      231.22      221.52      6.87 o 
   9   9   3       74.58       66.88      7.13 o 
  10   9   3      150.33      158.04      9.60 o 
  11   9   3        8.10       10.84      5.17 o 
 -11  10   3        0.13       -2.31      2.66 o 
 -10  10   3       24.32       23.76      3.97 o 
  -9  10   3        6.54        5.71      3.01 o 
  -8  10   3        4.57        3.15      2.56 o 
  -7  10   3       53.23       63.28      6.44 o 
  -6  10   3        4.84        4.86      2.60 o 
  -5  10   3        8.22       10.82      2.57 o 
  -4  10   3      381.63      377.94     14.23 o 
  -3  10   3       24.53       40.50      3.66 o 
  -2  10   3      869.20      831.64     17.23 o 
  -1  10   3      132.92      127.00      4.83 o 
   0  10   3     1038.30     1009.07     17.97 o 
   1  10   3       19.30       24.96      4.43 o 
   2  10   3     3600.97     3611.62     59.95 o 
   3  10   3        6.59        4.17      1.82 o 
   4  10   3      819.46      845.51     14.85 o 
   5  10   3      171.24      169.30      8.64 o 
   6  10   3        9.24       11.72      2.70 o 
   7  10   3       62.30       66.54      4.52 o 
   8  10   3      369.63      392.18     13.09 o 
   9  10   3       54.79       64.31      5.43 o 
  10  10   3        1.62        0.49      3.34 o 
  11  10   3        2.66        3.98      3.92 o 
 -10  11   3        1.09        1.25      3.02 o 
  -9  11   3       27.62       25.00      5.26 o 
  -8  11   3       30.68       34.48      5.84 o 
  -7  11   3        1.20       -2.08      2.08 o 
  -6  11   3      566.65      550.41     15.74 o 
  -5  11   3       43.84       31.40      3.65 o 
  -4  11   3      189.09      160.64      7.93 o 
  -3  11   3       85.92       62.01      4.25 o 
  -2  11   3      277.09      285.03      9.61 o 
  -1  11   3        8.56       11.93      2.24 o 
   0  11   3      788.44      721.57     23.69 o 
   1  11   3       80.43       89.50      4.48 o 
   2  11   3      225.91      208.99      8.85 o 
   3  11   3      192.30      200.77      8.72 o 
   4  11   3      602.77      605.66     18.00 o 
   5  11   3       58.37       59.10      5.36 o 
   6  11   3        5.56        2.62      2.32 o 
   7  11   3        9.79        6.70      2.76 o 
   8  11   3      154.46      179.39     10.35 o 
   9  11   3       36.84       39.58      6.15 o 
  10  11   3       89.81       84.74     10.49 o 
  -9  12   3       76.60       85.77      6.53 o 
  -8  12   3       26.00       30.28      4.43 o 
  -7  12   3       10.45       14.63      3.42 o 
  -6  12   3        6.81        5.83      2.72 o 
  -5  12   3        9.05        5.02      2.41 o 
  -4  12   3      467.53      428.64     14.71 o 
  -3  12   3      131.04      153.29      8.64 o 
  -2  12   3        0.46       -0.13      2.44 o 
  -1  12   3       21.06       18.10      3.18 o 
   0  12   3      144.08      149.64      8.80 o 
   1  12   3       45.56       38.98      4.68 o 
   2  12   3      777.68      726.67     18.88 o 
   3  12   3       37.91       35.34      4.58 o 
   4  12   3        2.37        2.65      4.02 o 
   5  12   3        0.86       -0.91      2.47 o 
   6  12   3       71.83       89.68      5.67 o 
   7  12   3       76.35       80.48      6.19 o 
   8  12   3       25.50       21.82      4.48 o 
   9  12   3       55.05       75.37      8.74 o 
  -8  13   3       22.87       17.46      5.42 o 
  -7  13   3       14.89       20.01      5.89 o 
  -6  13   3       64.37       73.41     12.86 o 
  -5  13   3       70.47       82.33      7.46 o 
  -4  13   3       14.10       10.01      3.81 o 
  -3  13   3        5.61        2.54      3.73 o 
  -2  13   3       73.86       77.45      7.81 o 
  -1  13   3       55.08       48.16      7.58 o 
   0  13   3       39.79       40.03      4.87 o 
   1  13   3       78.90       81.62      6.38 o 
   2  13   3       14.35       14.92      3.37 o 
   3  13   3       63.43       49.95      5.52 o 
   4  13   3       48.83       43.34      5.38 o 
   5  13   3      159.31      154.72      7.69 o 
   6  13   3       18.67       16.61      3.94 o 
   7  13   3       11.12        9.43      3.65 o 
   8  13   3        1.23        1.23      4.00 o 
  -7  14   3       34.15       38.71      6.67 o 
  -6  14   3       34.92       29.47      5.78 o 
  -5  14   3       53.05       52.42      6.60 o 
  -4  14   3       10.17       10.79      4.36 o 
  -3  14   3        0.44        1.63      3.37 o 
  -2  14   3       62.15       72.54      7.02 o 
  -1  14   3       30.98       27.11      6.65 o 
   0  14   3      284.93      315.10     15.47 o 
   1  14   3      100.05      114.84      6.78 o 
   2  14   3       83.73       70.89      5.65 o 
   3  14   3       42.25       39.09      8.17 o 
   4  14   3       56.57       56.71      8.57 o 
   5  14   3        6.45        5.82      4.99 o 
   6  14   3       66.42       69.00      8.02 o 
   7  14   3       32.58       31.86      5.12 o 
  -6  15   3        9.71       13.19      5.04 o 
  -5  15   3       17.59        7.46      4.48 o 
  -4  15   3        9.03        7.58      4.92 o 
  -3  15   3        0.40       -2.51      3.99 o 
  -2  15   3      141.21      147.14     11.94 o 
  -1  15   3      109.03      116.62     20.22 o 
   0  15   3        0.04       -0.99      3.58 o 
   1  15   3        0.43        0.50      3.26 o 
   2  15   3        3.50        5.29      3.18 o 
   3  15   3        3.19        1.13      3.01 o 
   4  15   3      187.68      207.76     18.84 o 
   5  15   3       23.00       22.62      9.14 o 
  -3  16   3       20.76       23.01      5.86 o 
  -2  16   3       19.88       26.47     20.22 o 
  -1  16   3      144.43      163.73     12.73 o 
   0  16   3      155.28      163.23     10.32 o 
   1  16   3       96.64      107.18     12.60 o 
   2  16   3      224.63      259.24     14.25 o 
   3  16   3      113.32      149.79      9.89 o 
 -14   0   4        1.78       -0.80      5.02 o 
 -12   0   4      155.10      158.24     11.04 o 
 -10   0   4      277.86      254.36     10.39 o 
  -8   0   4      348.23      331.90      9.76 o 
  -6   0   4        8.36        4.07      1.39 o 
  -4   0   4     3520.75     3450.03     58.84 o 
  -2   0   4     2893.31     2975.24     46.75 o 
   0   0   4     4484.26     4701.45     72.08 o 
   2   0   4    17335.23    16323.55    638.31 o 
   4   0   4     1557.64     1575.11     51.46 o 
   6   0   4      436.46      374.05     11.04 o 
   8   0   4      201.12      206.12     13.85 o 
  10   0   4      140.91      148.48     13.30 o 
  12   0   4      148.62      137.95     14.96 o 
 -14   1   4        2.99       -2.11      3.65 o 
 -13   1   4        0.30       -1.39      3.14 o 
 -12   1   4       39.06       47.65      6.08 o 
 -11   1   4       94.73       94.23      5.53 o 
 -10   1   4      352.54      337.98      9.64 o 
  -9   1   4       58.29       57.26      3.33 o 
  -8   1   4     2849.57     2689.43     28.62 o 
  -7   1   4      168.46      179.34      4.95 o 
  -6   1   4     1823.28     1840.07     21.05 o 
  -5   1   4      351.20      346.77      5.77 o 
  -4   1   4      924.94      804.66     11.60 o 
  -3   1   4      386.12      393.27      5.86 o 
  -2   1   4      665.27      622.18      8.14 o 
  -1   1   4      139.67      146.72      2.60 o 
   0   1   4     3659.38     3817.11     38.97 o 
   1   1   4       99.84      137.06      2.23 o 
   2   1   4     1743.73     1908.99     19.21 o 
   3   1   4     2093.60     2301.20     24.32 o 
   4   1   4      269.08      307.83      5.33 o 
   5   1   4       31.35       43.47      2.48 o 
   6   1   4      740.38      805.35     13.87 o 
   7   1   4       59.14       52.62      3.19 o 
   8   1   4      710.38      669.05     21.07 o 
   9   1   4       66.82       67.87      6.27 o 
  10   1   4      454.40      413.85     16.07 o 
  11   1   4       10.91       11.91      4.31 o 
  12   1   4      255.79      279.85     14.50 o 
  13   1   4       29.20       34.72      8.31 o 
 -13   2   4       48.90       51.62      5.54 o 
 -12   2   4       73.24       84.17      6.28 o 
 -11   2   4      122.84      134.37      8.06 o 
 -10   2   4       29.20       27.92      5.34 o 
  -9   2   4      407.64      405.18     10.16 o 
  -8   2   4        0.01        2.37      1.50 o 
  -7   2   4      198.27      167.64      5.01 o 
  -6   2   4       85.84       98.39      3.25 o 
  -5   2   4      324.64      291.00      5.72 o 
  -4   2   4       67.63       62.12      1.92 o 
  -3   2   4     2552.07     2738.73     31.50 o 
  -2   2   4     1314.47     1168.95     14.40 o 
  -1   2   4      820.12      926.61     10.54 o 
   0   2   4     1934.16     1881.56     18.81 o 
   1   2   4      941.37     1073.96     12.10 o 
   2   2   4      193.02      169.49      4.02 o 
   3   2   4       34.31       23.02      1.01 o 
   4   2   4        1.33        0.58      0.66 o 
   5   2   4      599.18      541.49      9.98 o 
   6   2   4      270.57      303.19      7.10 o 
   7   2   4      457.18      462.73     16.76 o 
   8   2   4       73.44       75.55      6.45 o 
   9   2   4      111.46      123.40     10.53 o 
  10   2   4       48.70       38.29      5.88 o 
  11   2   4       14.36       20.57      5.05 o 
  12   2   4        0.07        3.59      4.10 o 
  13   2   4       25.91       25.46      6.06 o 
 -13   3   4        2.46       -2.46      3.11 o 
 -12   3   4       13.58       10.32      2.82 o 
 -11   3   4      126.74      129.74      6.18 o 
 -10   3   4      176.73      175.52      6.68 o 
  -9   3   4       14.03       12.20      2.54 o 
  -8   3   4     1125.41     1133.11     16.52 o 
  -7   3   4       22.70       16.42      2.14 o 
  -6   3   4      109.58      132.70      3.68 o 
  -5   3   4      748.81      828.13     10.66 o 
  -4   3   4       17.67       11.17      1.22 o 
  -3   3   4      431.41      463.74      9.65 o 
  -2   3   4      187.85      211.67      3.68 o 
  -1   3   4      887.92      887.92      9.66 o 
   0   3   4     1164.45     1214.26     12.00 o 
   1   3   4      905.58      992.74     10.67 o 
   2   3   4       44.88       42.87      2.93 o 
   3   3   4      905.01      923.88     12.11 o 
   4   3   4        0.79        0.63      0.63 o 
   5   3   4      154.05      158.92      3.52 o 
   6   3   4      275.63      278.31      6.41 o 
   7   3   4      498.74      510.28      9.93 o 
   8   3   4     1686.27     1619.74     39.25 o 
   9   3   4        7.21        8.49      3.46 o 
  10   3   4      701.67      688.11     22.52 o 
  11   3   4      176.51      182.50     11.12 o 
  12   3   4       42.93       53.91      7.24 o 
  13   3   4       21.34       12.97      5.28 o 
 -13   4   4       81.17       89.47      5.42 o 
 -12   4   4       96.42      111.69      6.23 o 
 -11   4   4      198.10      181.94      8.04 o 
 -10   4   4       78.93       65.88      4.61 o 
  -9   4   4       43.99       43.63      3.62 o 
  -8   4   4      557.29      569.83     20.01 o 
  -7   4   4       74.54       69.42      3.41 o 
  -6   4   4     2655.58     2702.62     36.92 o 
  -5   4   4      539.10      503.80      7.30 o 
  -4   4   4     1521.23     1795.45     24.14 o 
  -3   4   4      554.96      576.99      7.82 o 
  -2   4   4     2039.49     2119.98     19.00 o 
  -1   4   4       20.57       15.63      0.81 o 
   0   4   4      253.34      284.16      4.01 o 
   1   4   4      227.64      211.29      3.82 o 
   2   4   4     1398.19     1370.69     17.19 o 
   3   4   4      958.55     1204.62     15.49 o 
   4   4   4        6.69        4.88      1.01 o 
   5   4   4       61.07       73.86      2.36 o 
   6   4   4       67.58       62.69      3.24 o 
   7   4   4      381.28      408.03      9.10 o 
   8   4   4       43.84       64.76      4.30 o 
   9   4   4        0.82        2.78      2.67 o 
  10   4   4       95.30       89.31      7.97 o 
  11   4   4        0.73        5.22      3.71 o 
  12   4   4        0.04        2.93      4.10 o 
  13   4   4       26.10       16.32     10.52 o 
 -13   5   4        1.38        1.51      2.60 o 
 -12   5   4       32.89       36.45      4.34 o 
 -11   5   4      177.80      168.84      7.19 o 
 -10   5   4       27.71       25.37      3.37 o 
  -9   5   4      317.47      337.18      9.06 o 
  -8   5   4     2871.90     2616.05     41.22 o 
  -7   5   4     2589.10     2640.08     40.87 o 
  -6   5   4       11.48       25.11      2.11 o 
  -5   5   4     1070.66     1101.82     14.75 o 
  -4   5   4       43.55       38.66      1.84 o 
  -3   5   4     1037.44     1080.77     12.79 o 
  -2   5   4      463.89      466.67      6.38 o 
  -1   5   4      333.30      391.29      6.38 o 
   0   5   4       77.62       99.71      4.30 o 
   1   5   4     2119.44     2354.26     25.78 o 
   2   5   4      140.19      160.98      6.28 o 
   3   5   4        1.05        0.47      0.85 o 
   4   5   4      264.64      284.09      5.69 o 
   5   5   4        9.03        4.98      1.32 o 
   6   5   4      103.27       95.45      4.23 o 
   7   5   4       42.69       48.86      3.42 o 
   8   5   4      401.32      371.10     12.40 o 
   9   5   4      409.52      408.38     17.49 o 
  10   5   4       42.30       44.59      5.58 o 
  11   5   4        0.12        7.71      4.49 o 
  12   5   4        2.85        0.77      4.49 o 
  13   5   4      103.84       95.28     14.40 o 
 -13   6   4        0.11       -0.90      2.49 o 
 -12   6   4       49.14       54.28      4.98 o 
 -11   6   4       71.94       73.24      5.18 o 
 -10   6   4       89.80       79.33      6.74 o 
  -9   6   4      141.84      167.89      7.42 o 
  -8   6   4        1.83        0.13      2.16 o 
  -7   6   4      425.45      440.58     11.26 o 
  -6   6   4      144.92      136.13      5.80 o 
  -5   6   4      942.07      942.32     14.76 o 
  -4   6   4       25.51       20.42      1.65 o 
  -3   6   4      264.02      227.68      4.34 o 
  -2   6   4      703.17      670.74      9.86 o 
  -1   6   4      600.55      595.70      8.94 o 
   0   6   4      827.00      821.53     11.52 o 
   1   6   4      370.10      457.02      7.52 o 
   2   6   4      377.24      390.82      6.81 o 
   3   6   4      210.02      190.14      4.56 o 
   4   6   4        0.58        1.20      1.20 o 
   5   6   4      688.98      628.78     10.37 o 
   6   6   4        1.32       -1.11      1.11 o 
   7   6   4     1073.93     1030.64     22.10 o 
   8   6   4        0.95        5.56      2.64 o 
   9   6   4        8.89        6.83      3.49 o 
  10   6   4        0.60        3.87      3.66 o 
  11   6   4       39.20       40.25      5.76 o 
  12   6   4        4.00        2.39      4.10 o 
 -12   7   4       17.71       19.36      4.05 o 
 -11   7   4       15.62       12.41      3.18 o 
 -10   7   4      161.37      157.25      6.87 o 
  -9   7   4       29.15       29.59      4.05 o 
  -8   7   4      146.55      121.37      6.30 o 
  -7   7   4      369.84      384.67     10.63 o 
  -6   7   4       31.30       37.42      4.24 o 
  -5   7   4      215.13      223.35      6.87 o 
  -4   7   4      735.12      712.14     10.41 o 
  -3   7   4      996.10      918.78     13.57 o 
  -2   7   4      380.58      404.70      7.13 o 
  -1   7   4       52.10       46.19      3.64 o 
   0   7   4      714.17      740.38     10.94 o 
   1   7   4     1121.11     1277.61     15.19 o 
   2   7   4        0.16       -0.69      0.93 o 
   3   7   4        2.72        3.94      1.34 o 
   4   7   4      258.25      258.34      7.10 o 
   5   7   4       53.92       49.76      2.85 o 
   6   7   4      124.12      126.00      5.90 o 
   7   7   4     1050.32     1071.45     18.29 o 
   8   7   4       45.89       45.25      4.50 o 
   9   7   4      424.96      391.76     15.27 o 
  10   7   4       48.03       52.16      6.08 o 
  11   7   4       51.79       69.66      7.12 o 
  12   7   4       99.93       91.40     14.40 o 
 -12   8   4       27.74       31.01      4.46 o 
 -11   8   4       43.42       45.32      5.44 o 
 -10   8   4        1.28        2.97      3.14 o 
  -9   8   4       22.64       25.96      4.72 o 
  -8   8   4       14.21        5.22      2.89 o 
  -7   8   4       17.44       17.40      3.14 o 
  -6   8   4      185.56      166.80      6.88 o 
  -5   8   4      198.45      199.58      8.36 o 
  -4   8   4      208.36      220.68      7.04 o 
  -3   8   4      718.59      717.12     12.31 o 
  -2   8   4       29.31       34.09      2.34 o 
  -1   8   4       96.77      104.16      3.42 o 
   0   8   4       54.19       32.20      2.01 o 
   1   8   4        9.41        5.59      1.31 o 
   2   8   4       20.38       27.00      2.93 o 
   3   8   4      221.29      228.28      5.62 o 
   4   8   4     1078.21     1100.60     15.95 o 
   5   8   4      642.41      634.37     10.99 o 
   6   8   4      972.30      974.09     17.16 o 
   7   8   4      801.18      767.40     18.01 o 
   8   8   4       40.25       33.35      3.59 o 
   9   8   4        2.44        3.82      3.42 o 
  10   8   4       69.57       73.13      7.44 o 
  11   8   4        1.08        2.54      5.02 o 
 -11   9   4       73.61       84.41      6.11 o 
 -10   9   4       16.62       16.92      4.80 o 
  -9   9   4      132.88      137.07      7.44 o 
  -8   9   4       44.64       37.09      6.96 o 
  -7   9   4      393.45      400.17     11.27 o 
  -6   9   4        0.07        1.96      2.00 o 
  -5   9   4     1228.05     1139.84     21.32 o 
  -4   9   4     1382.80     1329.78     23.65 o 
  -3   9   4      214.51      181.26      6.43 o 
  -2   9   4       26.80       31.18      2.48 o 
  -1   9   4      198.18      183.31      5.37 o 
   0   9   4      500.37      512.36      9.92 o 
   1   9   4      124.59      141.84      4.81 o 
   2   9   4      942.19      904.62     27.00 o 
   3   9   4      530.98      505.56     11.27 o 
   4   9   4      116.50      110.70      4.21 o 
   5   9   4       53.45       50.79      3.41 o 
   6   9   4       67.17       60.96      4.27 o 
   7   9   4        0.10        0.27      2.08 o 
   8   9   4        1.32        0.59      2.67 o 
   9   9   4      142.60      148.17      9.33 o 
  10   9   4       58.47       49.18      6.47 o 
  11   9   4       78.92       87.58     10.49 o 
 -11  10   4       86.87       94.22      6.37 o 
 -10  10   4       29.12       25.03      4.38 o 
  -9  10   4      108.94      103.17      6.75 o 
  -8  10   4       22.07       24.03      3.88 o 
  -7  10   4        8.39        8.57      2.70 o 
  -6  10   4       40.12       41.89      5.22 o 
  -5  10   4     1304.24     1190.19     22.58 o 
  -4  10   4       44.40       42.15      3.92 o 
  -3  10   4       34.04       28.61      3.05 o 
  -2  10   4       60.11       52.19      3.39 o 
  -1  10   4      477.39      461.23      9.62 o 
   0  10   4        8.41       11.95      2.19 o 
   1  10   4      311.71      298.88      7.42 o 
   2  10   4       11.76       16.18      2.62 o 
   3  10   4        3.58        0.16      1.81 o 
   4  10   4       20.82       24.40      2.45 o 
   5  10   4       81.50       80.84      5.94 o 
   6  10   4       33.30       33.43      3.51 o 
   7  10   4      142.11      144.25      6.38 o 
   8  10   4      113.76      107.80      6.80 o 
   9  10   4       32.44       36.13      5.98 o 
  10  10   4        2.63        4.36      5.26 o 
 -10  11   4       28.51       33.59      4.97 o 
  -9  11   4      118.89      129.64      7.59 o 
  -8  11   4       40.45       60.68      5.39 o 
  -7  11   4      460.93      477.36     13.23 o 
  -6  11   4       96.45      108.96      7.31 o 
  -5  11   4      756.75      765.46     16.93 o 
  -4  11   4        6.12        0.86      2.00 o 
  -3  11   4       16.32       15.69      2.85 o 
  -2  11   4       59.51       71.80      4.54 o 
  -1  11   4      857.84      827.11     14.69 o 
   0  11   4      265.39      247.47      9.62 o 
   1  11   4        2.72        0.57      1.76 o 
   2  11   4      581.26      545.16     12.30 o 
   3  11   4      206.22      195.01      6.99 o 
   4  11   4       43.17       38.69      3.66 o 
   5  11   4        0.02       -1.45      1.45 o 
   6  11   4        0.58        1.76      2.30 o 
   7  11   4        3.18        4.21      2.63 o 
   8  11   4        0.02       -2.08      2.90 o 
   9  11   4       82.95       96.59     18.56 o 
  10  11   4       64.73       55.86      9.05 o 
  -9  12   4        1.63        3.67      3.37 o 
  -8  12   4       33.84       36.76      8.77 o 
  -7  12   4        0.78        1.26      2.61 o 
  -6  12   4       40.22       33.60      4.26 o 
  -5  12   4       23.10       24.46      3.67 o 
  -4  12   4      133.31      138.12      6.56 o 
  -3  12   4        2.37        5.84      2.57 o 
  -2  12   4        0.59       -0.22      1.92 o 
  -1  12   4       76.27       78.29     11.05 o 
   0  12   4        0.83        0.63      2.25 o 
   1  12   4      891.61      884.97     21.64 o 
   2  12   4       25.26       21.69      4.02 o 
   3  12   4       11.87       11.68      5.10 o 
   4  12   4      141.24      139.95     13.40 o 
   5  12   4       21.37       27.62      3.96 o 
   6  12   4      176.18      170.61      7.26 o 
   7  12   4       74.34       75.19      5.36 o 
   8  12   4       17.84       17.13      4.98 o 
   9  12   4       20.94       19.73      7.17 o 
  -8  13   4       15.29       14.77      5.44 o 
  -7  13   4       59.40       54.79      7.24 o 
  -6  13   4      292.58      303.22     29.64 o 
  -5  13   4       37.23       39.60      5.86 o 
  -4  13   4        5.97        6.25      3.66 o 
  -3  13   4       93.23       96.00      7.75 o 
  -2  13   4        0.49        1.79      3.24 o 
  -1  13   4       87.15       74.86      6.50 o 
   0  13   4        5.88        4.55      3.26 o 
   1  13   4       79.78       71.91      6.11 o 
   2  13   4       24.24       20.05      3.55 o 
   3  13   4       22.38       15.97      3.42 o 
   4  13   4       95.18      114.90      7.55 o 
   5  13   4        0.31        1.63      2.59 o 
   6  13   4       49.60       53.95      5.44 o 
   7  13   4      125.71      146.74      8.34 o 
   8  13   4       79.47       87.46      8.30 o 
  -7  14   4        0.12       -2.71      4.04 o 
  -6  14   4        0.24       -0.67      3.50 o 
  -5  14   4       14.36       17.07      4.87 o 
  -4  14   4        9.71       11.47      4.41 o 
  -3  14   4        4.14       -0.11      3.40 o 
  -2  14   4        4.12        7.32      4.08 o 
  -1  14   4      263.44      261.76     12.07 o 
   0  14   4      127.14      151.78     11.16 o 
   1  14   4       57.02       54.86      7.44 o 
   2  14   4        0.06       -0.93      2.45 o 
   3  14   4      145.95      144.92      7.61 o 
   4  14   4        5.21        1.42      2.83 o 
   5  14   4       39.64       57.81      6.10 o 
   6  14   4        8.03       15.76      4.66 o 
   7  14   4       40.55       34.03      6.16 o 
  -5  15   4       36.36       63.59      7.66 o 
  -4  15   4        0.02       -1.56      3.58 o 
  -3  15   4       60.06       48.64      6.79 o 
  -2  15   4        0.01        3.20      3.73 o 
  -1  15   4      125.15      131.10     11.16 o 
   0  15   4       25.74       28.54      7.48 o 
   1  15   4        5.09        5.96      3.89 o 
   2  15   4        6.16        6.97      3.81 o 
   3  15   4        3.55        8.57      3.36 o 
   4  15   4       19.00       24.69      4.79 o 
   5  15   4       31.07       23.86      6.80 o 
  -3  16   4       24.75       24.61      6.01 o 
  -2  16   4       25.33       22.99      7.05 o 
  -1  16   4       58.31       58.20      9.42 o 
   0  16   4       62.88       87.24      9.98 o 
   1  16   4      224.48      263.15     19.71 o 
   2  16   4        4.39        0.89      3.62 o 
 -13   0   5      187.48      173.49     11.97 o 
 -11   0   5       82.01       64.10      7.45 o 
  -9   0   5     1295.48     1232.06     21.79 o 
  -7   0   5        3.92        3.50      1.70 o 
  -5   0   5      480.50      545.84     11.95 o 
  -3   0   5      937.35      971.52     17.33 o 
  -1   0   5     1542.39     1373.33     23.83 o 
   1   0   5     1484.21     1384.61     20.09 o 
   3   0   5     5848.49     6143.25     96.79 o 
   5   0   5      111.12      104.19      6.37 o 
   7   0   5        6.86        5.54      3.32 o 
   9   0   5      284.01      262.66     17.18 o 
  11   0   5       50.65       55.95      9.97 o 
  13   0   5      106.68      118.00     14.96 o 
 -13   1   5       20.98       16.55      4.70 o 
 -12   1   5       10.43       11.32      3.52 o 
 -11   1   5      409.15      394.73     13.20 o 
 -10   1   5       57.09       50.59      3.42 o 
  -9   1   5      170.89      185.89      5.04 o 
  -8   1   5      474.25      448.33      7.26 o 
  -7   1   5     2443.97     2338.12     24.79 o 
  -6   1   5      296.78      289.23      5.27 o 
  -5   1   5      493.01      484.09      6.99 o 
  -4   1   5     1509.75     1653.83     20.05 o 
  -3   1   5       71.63       57.52      1.92 o 
  -2   1   5     2366.18     2480.71     28.22 o 
  -1   1   5     1924.95     1928.29     20.64 o 
   0   1   5      633.70      607.17      7.47 o 
   1   1   5     3614.89     4057.20     39.22 o 
   2   1   5      123.46      167.48      2.71 o 
   3   1   5      248.38      252.37      4.83 o 
   4   1   5      213.28      219.82      5.52 o 
   5   1   5      142.61      173.68      6.95 o 
   6   1   5        4.27        4.38      1.26 o 
   7   1   5      209.62      197.13      9.40 o 
   8   1   5       14.30       11.91      3.53 o 
   9   1   5      503.44      482.75     17.25 o 
  10   1   5       41.19       31.11      5.48 o 
  11   1   5      294.58      311.64     14.69 o 
  12   1   5      119.93      126.31     30.75 o 
  13   1   5       23.08       28.48      6.92 o 
 -13   2   5        5.11       -2.41      3.07 o 
 -12   2   5       63.95       67.92      7.52 o 
 -11   2   5       66.50       55.64      3.90 o 
 -10   2   5       86.80       73.72      4.06 o 
  -9   2   5        0.03       -0.09      1.45 o 
  -8   2   5       17.56       13.63      1.80 o 
  -7   2   5      473.47      443.46      8.05 o 
  -6   2   5       36.34       48.42      2.30 o 
  -5   2   5       13.93       11.70      0.97 o 
  -4   2   5     2272.90     2376.15     23.99 o 
  -3   2   5       27.74       28.69      1.62 o 
  -2   2   5       76.58       69.59      2.09 o 
  -1   2   5     3771.41     3831.03     39.54 o 
   0   2   5        2.34        5.88      0.70 o 
   1   2   5     9440.97     9888.73     93.51 o 
   2   2   5     4291.92     4608.37     47.27 o 
   3   2   5     6111.56     6513.42     66.16 o 
   4   2   5     3073.43     3264.27     41.03 o 
   5   2   5      904.13      909.40     12.18 o 
   6   2   5      563.96      577.39     13.33 o 
   7   2   5        8.18        3.11      2.52 o 
   8   2   5       17.41       18.13      7.20 o 
   9   2   5        4.05        3.23      3.31 o 
  10   2   5        2.15        3.08      4.15 o 
  11   2   5       44.91       44.35      6.45 o 
  12   2   5       13.43       13.46      5.28 o 
  13   2   5        2.44        3.71      5.54 o 
 -13   3   5       19.74       10.86      3.91 o 
 -12   3   5       21.57       37.18      4.04 o 
 -11   3   5      230.64      237.84      7.27 o 
 -10   3   5       16.09       21.91      2.74 o 
  -9   3   5      461.53      430.31      9.18 o 
  -8   3   5      116.11      117.76      5.35 o 
  -7   3   5        0.67        0.82      1.19 o 
  -6   3   5      165.22      178.93      5.46 o 
  -5   3   5       68.70       41.05      2.27 o 
  -4   3   5       13.42       11.24      1.28 o 
  -3   3   5      455.98      506.49      7.73 o 
  -2   3   5      250.33      233.92      4.07 o 
  -1   3   5      141.95      158.68      3.18 o 
   0   3   5      136.04      185.31      3.10 o 
   1   3   5      311.48      288.73      4.21 o 
   2   3   5        0.00        3.53      1.17 o 
   3   3   5       98.32       97.07      4.98 o 
   4   3   5     1541.50     1620.68     21.01 o 
   5   3   5      599.12      616.79      9.05 o 
   6   3   5       25.05       31.07      2.45 o 
   7   3   5     1872.36     1948.13     45.16 o 
   8   3   5        4.50        3.05      2.74 o 
   9   3   5      162.61      166.01      9.77 o 
  10   3   5        1.65        4.46      3.58 o 
  11   3   5        0.43        6.29      3.86 o 
  12   3   5       12.12       20.68      5.28 o 
  13   3   5       83.88       90.25      9.20 o 
 -13   4   5       22.21       26.19      4.62 o 
 -12   4   5      104.24      118.52      5.70 o 
 -11   4   5        0.02       -0.38      2.04 o 
 -10   4   5      140.05      143.59      5.92 o 
  -9   4   5        2.40        2.64      2.04 o 
  -8   4   5      105.17      100.66      5.83 o 
  -7   4   5      105.88      106.54      5.50 o 
  -6   4   5      559.95      589.05     10.54 o 
  -5   4   5     1384.89     1542.64     19.89 o 
  -4   4   5      208.47      215.00      8.72 o 
  -3   4   5     3041.13     3075.72     35.61 o 
  -2   4   5      326.97      377.67      5.04 o 
  -1   4   5      898.02      853.25      9.64 o 
   0   4   5        4.20        7.76      0.69 o 
   1   4   5      156.09      140.83      2.73 o 
   2   4   5        0.39        4.78      1.04 o 
   3   4   5      290.63      261.73      5.62 o 
   4   4   5     1635.10     1621.01     22.16 o 
   5   4   5       25.37       27.29      2.17 o 
   6   4   5     1309.06     1314.94     17.79 o 
   7   4   5      637.63      600.18     16.05 o 
   8   4   5       64.80       60.46      6.23 o 
   9   4   5      181.39      181.13     10.77 o 
  10   4   5        3.12        2.49      3.53 o 
  11   4   5       10.22        3.60      3.92 o 
  12   4   5       28.70       33.63      6.66 o 
  13   4   5        0.17        0.00      4.31 o 
 -13   5   5       15.81       15.23      3.33 o 
 -12   5   5        4.55        7.85      2.82 o 
 -11   5   5      191.08      178.44      7.23 o 
 -10   5   5      314.52      305.16     13.46 o 
  -9   5   5       71.47       76.13      4.47 o 
  -8   5   5      370.20      401.44     10.88 o 
  -7   5   5        0.14       -1.07      1.63 o 
  -6   5   5        7.71       20.24      2.28 o 
  -5   5   5      234.24      223.19      5.02 o 
  -4   5   5      592.17      653.75     10.90 o 
  -3   5   5      391.78      428.50      7.11 o 
  -2   5   5      418.35      348.43      4.95 o 
  -1   5   5     1307.66     1350.43     14.36 o 
   0   5   5      167.46      216.07      3.54 o 
   1   5   5      366.90      398.11      6.19 o 
   2   5   5      153.33      177.74      4.18 o 
   3   5   5      957.13      951.48     16.46 o 
   4   5   5      497.74      457.11      7.86 o 
   5   5   5        1.73        7.96      1.55 o 
   6   5   5      427.25      458.03      7.48 o 
   7   5   5      359.31      347.48      9.52 o 
   8   5   5      285.08      266.92     10.53 o 
   9   5   5      220.80      221.72     11.51 o 
  10   5   5       35.19       39.87     16.62 o 
  11   5   5        1.38       10.11      4.49 o 
  12   5   5       29.64       36.89      7.05 o 
 -12   6   5      140.07      137.78      6.33 o 
 -11   6   5        5.79        4.53      2.51 o 
 -10   6   5      658.45      597.21     11.99 o 
  -9   6   5       21.93       19.80      2.99 o 
  -8   6   5       73.32       52.90      3.75 o 
  -7   6   5       15.06       18.32      3.05 o 
  -6   6   5        0.00        0.19      1.39 o 
  -5   6   5       50.70       58.66      3.12 o 
  -4   6   5       62.44       76.85      2.93 o 
  -3   6   5        0.08        1.83      0.81 o 
  -2   6   5     1526.66     1542.57     17.89 o 
  -1   6   5       78.60       94.68      4.04 o 
   0   6   5      126.43      117.15      3.12 o 
   1   6   5     1527.75     1556.41     19.68 o 
   2   6   5        2.60        0.21      0.90 o 
   3   6   5      679.13      628.82     12.49 o 
   4   6   5     1235.88     1271.78     17.32 o 
   5   6   5       63.40       58.08      2.88 o 
   6   6   5      896.38      849.70     11.71 o 
   7   6   5       34.57       32.90      3.51 o 
   8   6   5       49.67       53.98      5.38 o 
   9   6   5        3.51        4.35      3.15 o 
  10   6   5      148.05      157.28     19.44 o 
  11   6   5       60.25       64.31      8.20 o 
  12   6   5       96.18      106.52     10.16 o 
 -12   7   5        0.20        4.87      3.11 o 
 -11   7   5       38.95       42.57      4.40 o 
 -10   7   5      373.15      377.15     12.10 o 
  -9   7   5       25.19       25.37      3.92 o 
  -8   7   5      283.84      280.29      9.40 o 
  -7   7   5      266.58      245.18      8.34 o 
  -6   7   5      320.92      305.93      9.12 o 
  -5   7   5      205.31      176.45      6.53 o 
  -4   7   5     1161.34     1140.88     20.34 o 
  -3   7   5      366.62      353.42      7.06 o 
  -2   7   5        0.71        0.30      0.97 o 
  -1   7   5      595.28      605.53     10.37 o 
   0   7   5        0.24        2.95      0.92 o 
   1   7   5        7.62        9.70      1.40 o 
   2   7   5      253.98      244.65      5.45 o 
   3   7   5        9.74       11.07      2.12 o 
   4   7   5      253.07      244.84      5.79 o 
   5   7   5      141.43      138.38      4.56 o 
   6   7   5      590.80      608.90     14.87 o 
   7   7   5        2.07        1.86      2.20 o 
   8   7   5      680.20      672.52     23.91 o 
   9   7   5        0.02       -2.30      2.89 o 
  10   7   5       54.26       73.05      7.01 o 
  11   7   5       84.09       89.65     14.68 o 
  12   7   5      101.23      132.10     11.28 o 
 -12   8   5      195.44      184.01      8.57 o 
 -11   8   5       23.28       20.67      3.76 o 
 -10   8   5      153.52      146.64      7.94 o 
  -9   8   5       30.03       32.37      4.22 o 
  -8   8   5       18.54       10.44      3.36 o 
  -7   8   5       35.81       32.64      3.70 o 
  -6   8   5       83.46       80.73      5.04 o 
  -5   8   5        0.21        1.16      1.65 o 
  -4   8   5      239.77      238.38      7.61 o 
  -3   8   5       10.24       10.85      2.26 o 
  -2   8   5      418.94      460.85      9.06 o 
  -1   8   5      111.62       96.92      5.04 o 
   0   8   5      295.76      294.05      6.14 o 
   1   8   5      237.56      260.60      5.75 o 
   2   8   5      917.55      867.85     13.03 o 
   3   8   5      337.53      324.06      8.38 o 
   4   8   5     2336.76     2158.48     30.27 o 
   5   8   5       47.51       46.79      3.97 o 
   6   8   5     1317.95     1305.84     20.59 o 
   7   8   5      104.70      112.78      5.39 o 
   8   8   5        1.51        1.20      2.88 o 
   9   8   5        5.62        3.49      3.42 o 
  10   8   5        5.96        5.07      3.75 o 
  11   8   5        1.45        1.87      4.15 o 
 -11   9   5        0.93       -2.76      2.76 o 
 -10   9   5       10.76        7.31      3.23 o 
  -9   9   5        3.00        7.02      2.98 o 
  -8   9   5      147.68      150.48      7.33 o 
  -7   9   5       43.51       37.62      4.07 o 
  -6   9   5      158.75      174.08      7.11 o 
  -5   9   5        1.98        0.15      1.90 o 
  -4   9   5      655.52      622.78     13.93 o 
  -3   9   5     2557.99     2363.04     37.16 o 
  -2   9   5      465.24      445.05      9.20 o 
  -1   9   5       15.86       28.42      2.62 o 
   0   9   5      234.39      243.14      6.30 o 
   1   9   5       72.05       62.02      4.99 o 
   2   9   5       30.49       20.57      2.34 o 
   3   9   5        0.02       -1.33      1.33 o 
   4   9   5       58.10       59.90      3.59 o 
   5   9   5       10.90       14.37      2.19 o 
   6   9   5      212.53      215.31      6.34 o 
   7   9   5       60.47       63.52      4.40 o 
   8   9   5        0.07       -3.17      3.17 o 
   9   9   5        6.65        8.40      3.96 o 
  10   9   5      105.52      123.99      9.12 o 
  11   9   5        6.71       -1.45      4.27 o 
 -11  10   5        0.09       -2.22      4.43 o 
 -10  10   5       49.89       55.15      7.36 o 
  -9  10   5        0.58        1.73      2.70 o 
  -8  10   5      100.82      131.79      7.10 o 
  -7  10   5        3.44        9.03      2.79 o 
  -6  10   5        0.67        1.36      2.16 o 
  -5  10   5       73.68       73.68      5.04 o 
  -4  10   5       50.48       63.87      6.08 o 
  -3  10   5       27.73       32.97      3.68 o 
  -2  10   5        7.06        6.24      2.06 o 
  -1  10   5       87.82       87.07      4.11 o 
   0  10   5        7.97       15.56      2.25 o 
   1  10   5       83.80       71.93      3.75 o 
   2  10   5      102.79      101.92      5.43 o 
   3  10   5      158.72      145.66      5.23 o 
   4  10   5      585.67      561.70     11.52 o 
   5  10   5        7.26        6.92      2.04 o 
   6  10   5      133.03      132.68      5.19 o 
   7  10   5       10.90        8.63      2.74 o 
   8  10   5      304.62      273.99     18.22 o 
   9  10   5       17.14       18.01      5.10 o 
  10  10   5        1.15       -4.51      4.51 o 
 -10  11   5       28.04       29.22      4.81 o 
  -9  11   5        1.79        2.21      2.83 o 
  -8  11   5      315.97      340.03     11.56 o 
  -7  11   5       63.14       73.88     10.15 o 
  -6  11   5      158.10      171.53      7.69 o 
  -5  11   5       34.04       35.91      4.09 o 
  -4  11   5       71.45       66.77      4.78 o 
  -3  11   5       70.59       66.50      5.04 o 
  -2  11   5      324.36      299.57      9.02 o 
  -1  11   5        0.01       -0.36      1.66 o 
   0  11   5      108.58      104.13      4.63 o 
   1  11   5       21.65       22.04      2.73 o 
   2  11   5       17.33       12.70      2.51 o 
   3  11   5       20.48       18.28      2.37 o 
   4  11   5      119.76      121.58      5.16 o 
   5  11   5       12.93        8.71      2.28 o 
   6  11   5      149.79      143.19      7.39 o 
   7  11   5       16.95        9.72      3.56 o 
   8  11   5        8.47        5.51      4.21 o 
   9  11   5       29.60       40.55      9.16 o 
  -9  12   5       57.98       49.47      5.50 o 
  -8  12   5       27.86       33.11      4.76 o 
  -7  12   5      192.55      191.31     22.15 o 
  -6  12   5       13.12       11.62      3.19 o 
  -5  12   5       15.37        5.03      2.70 o 
  -4  12   5       21.69       23.22      3.57 o 
  -3  12   5       59.92       54.44      6.32 o 
  -2  12   5      279.21      260.73     10.72 o 
  -1  12   5       46.49       48.42      5.76 o 
   0  12   5      522.95      521.90     12.51 o 
   1  12   5      264.76      246.37      8.00 o 
   2  12   5       56.69       49.29      8.09 o 
   3  12   5      127.45      129.50      7.94 o 
   4  12   5      499.01      502.94     15.34 o 
   5  12   5       77.89       87.45      5.93 o 
   6  12   5      323.28      313.45     10.97 o 
   7  12   5       36.13       27.62      7.42 o 
   8  12   5        0.01       -2.05      3.37 o 
   9  12   5        1.56       -2.77      6.09 o 
  -8  13   5      181.35      190.64     10.48 o 
  -7  13   5       41.81       45.54      7.55 o 
  -6  13   5       27.77       25.98      5.64 o 
  -5  13   5        0.44       -0.46      3.49 o 
  -4  13   5      254.72      254.50     17.02 o 
  -3  13   5       15.15       15.65      4.36 o 
  -2  13   5      114.14      102.26      7.64 o 
  -1  13   5      285.22      277.23     17.54 o 
   0  13   5        0.96       -0.57      2.91 o 
   1  13   5       11.88       15.11      4.47 o 
   2  13   5        3.67        4.39      2.67 o 
   3  13   5      132.69      122.78      5.99 o 
   4  13   5       70.57       82.01      5.09 o 
   5  13   5      109.13      109.37      6.70 o 
   6  13   5      355.00      384.54     12.79 o 
   7  13   5       35.06       41.65      8.38 o 
  -7  14   5        4.61        8.87      4.57 o 
  -6  14   5       32.89       38.31      6.43 o 
  -5  14   5       11.24        8.27      4.69 o 
  -4  14   5       31.64       31.97      5.96 o 
  -3  14   5        0.52       -0.57      3.72 o 
  -2  14   5      306.09      375.39     14.69 o 
  -1  14   5      166.37      180.47     12.50 o 
   0  14   5      190.62      197.26     12.54 o 
   1  14   5      107.73       93.23      9.40 o 
   2  14   5       82.20       99.01     11.06 o 
   3  14   5       23.20       19.52      3.46 o 
   4  14   5      134.54      148.85      6.93 o 
   5  14   5      113.27      126.79      6.67 o 
   6  14   5       11.21        3.04      4.80 o 
  -5  15   5        5.94        5.47      4.48 o 
  -4  15   5       75.64       70.46      7.86 o 
  -3  15   5       16.68       11.08      4.73 o 
  -2  15   5        0.07        2.40      3.84 o 
  -1  15   5       15.32       25.41      5.42 o 
   0  15   5       11.33       19.11      5.88 o 
   1  15   5        1.05        0.98      4.10 o 
   2  15   5        6.23        4.83      3.77 o 
   3  15   5        0.53        2.06      3.66 o 
   4  15   5       13.57       13.26      3.45 o 
  -2  16   5        0.92       -2.54      5.93 o 
  -1  16   5       44.01       30.61     11.36 o 
   0  16   5        8.68       11.31      5.67 o 
   1  16   5       70.09       59.82      6.89 o 
 -12   0   6        0.71       -1.00      4.71 o 
 -10   0   6      112.35      105.37      9.14 o 
  -8   0   6     1795.50     1711.88     27.60 o 
  -6   0   6      262.07      258.01      7.78 o 
  -4   0   6       15.00       10.90      1.61 o 
  -2   0   6     1100.10     1030.11     18.34 o 
   0   0   6     1384.73     1368.29     24.30 o 
   2   0   6     9968.00    10571.74    164.04 o 
   4   0   6      115.49       99.81      5.73 o 
   6   0   6       36.27       57.61      7.20 o 
   8   0   6      502.60      488.93     23.84 o 
  10   0   6       17.91       26.03      7.20 o 
  12   0   6       17.94       22.16      8.86 o 
 -13   1   6       19.87       15.41      3.94 o 
 -12   1   6      128.95      128.86      7.13 o 
 -11   1   6       11.06        4.20      2.83 o 
 -10   1   6       63.84       77.95      5.21 o 
  -9   1   6      220.90      224.82      6.14 o 
  -8   1   6      536.48      515.92      8.52 o 
  -7   1   6       86.94       78.61      4.52 o 
  -6   1   6      570.63      540.19      7.99 o 
  -5   1   6      327.18      305.32      5.69 o 
  -4   1   6       25.55       38.68      1.80 o 
  -3   1   6       74.10       85.38      3.10 o 
  -2   1   6       52.25       34.79      1.61 o 
  -1   1   6       97.40      127.30      2.70 o 
   0   1   6      374.92      390.36      5.53 o 
   1   1   6      823.45      840.02     10.06 o 
   2   1   6     6663.23     6868.20     65.62 o 
   3   1   6      353.26      334.25      5.77 o 
   4   1   6      315.91      322.88      5.88 o 
   5   1   6      247.31      273.07      6.89 o 
   6   1   6       26.31       16.20      6.37 o 
   7   1   6      122.22      102.70      7.24 o 
   8   1   6      232.48      217.05     10.77 o 
   9   1   6       92.38      109.01      8.02 o 
  10   1   6      605.45      548.81     28.27 o 
  11   1   6        3.38        4.46      3.86 o 
  12   1   6      181.28      144.15     16.07 o 
  13   1   6        0.25        5.63      4.88 o 
 -13   2   6      209.26      202.85     14.71 o 
 -12   2   6       80.49       69.04      8.10 o 
 -11   2   6        1.14       -0.12      3.16 o 
 -10   2   6        0.29       -0.32      1.91 o 
  -9   2   6      126.87      143.58      5.31 o 
  -8   2   6      307.31      299.70      7.70 o 
  -7   2   6       11.01        9.95      1.52 o 
  -6   2   6       16.21       15.38      1.22 o 
  -5   2   6       66.80       90.42      3.10 o 
  -4   2   6      854.36      844.34     10.67 o 
  -3   2   6      520.92      539.60      7.27 o 
  -2   2   6      765.46      744.36      9.26 o 
  -1   2   6      695.46      735.86      9.09 o 
   0   2   6     2126.00     2039.35     22.08 o 
   1   2   6        0.24        0.89      0.61 o 
   2   2   6       12.41        7.98      0.84 o 
   3   2   6       84.50       96.49      2.20 o 
   4   2   6     1386.67     1283.44     18.14 o 
   5   2   6        8.57        6.26      1.48 o 
   6   2   6       43.35       22.99      3.92 o 
   7   2   6      455.80      428.51     22.17 o 
   8   2   6        0.88       -1.29      2.25 o 
   9   2   6       15.54       12.11      4.10 o 
  10   2   6       75.84       72.36     15.23 o 
  11   2   6       17.50       19.60      9.69 o 
  12   2   6        1.90        4.78      4.26 o 
  13   2   6      117.55      110.02     19.39 o 
 -13   3   6        1.55       -2.93      2.93 o 
 -12   3   6       50.50       51.94      9.35 o 
 -11   3   6        7.82       10.90      2.59 o 
 -10   3   6      280.88      282.34      7.56 o 
  -9   3   6        0.96       19.44     10.25 o 
  -8   3   6      111.68      102.70      4.67 o 
  -7   3   6      428.90      450.00     10.30 o 
  -6   3   6     1281.88     1252.18     17.26 o 
  -5   3   6      284.19      243.73      5.37 o 
  -4   3   6      129.61      113.12      3.90 o 
  -3   3   6      968.31     1005.48     13.50 o 
  -2   3   6      156.42      147.10      3.09 o 
  -1   3   6       74.66       80.80      2.43 o 
   0   3   6        7.77       19.99      1.48 o 
   1   3   6     2788.32     3069.93     34.70 o 
   2   3   6      110.01      118.72      2.71 o 
   3   3   6      555.38      645.43      9.09 o 
   4   3   6      135.26      150.97      3.32 o 
   5   3   6        1.62        1.86      1.10 o 
   6   3   6      342.48      349.59      8.54 o 
   7   3   6       31.20       34.89      9.14 o 
   8   3   6      253.99      228.58     11.34 o 
   9   3   6       27.15       34.61      5.67 o 
  10   3   6       25.70       18.55      6.92 o 
  11   3   6        0.11       -1.66      3.46 o 
  12   3   6      330.12      372.30     24.38 o 
  13   3   6        9.43       14.03     11.08 o 
 -13   4   6       98.87      104.10      8.30 o 
 -12   4   6      161.90      186.66     10.94 o 
 -11   4   6       56.51       69.74      4.39 o 
 -10   4   6       60.33       64.17      3.97 o 
  -9   4   6        0.11       -0.13      1.83 o 
  -8   4   6        4.46        0.65      1.60 o 
  -7   4   6      183.47      166.25      5.55 o 
  -6   4   6       25.92       22.53      2.33 o 
  -5   4   6      378.77      345.20      7.93 o 
  -4   4   6       71.32       78.42      3.89 o 
  -3   4   6        2.73        0.69      0.96 o 
  -2   4   6     3007.11     3102.86     33.00 o 
  -1   4   6      359.06      460.15      6.46 o 
   0   4   6      695.68      645.07      8.41 o 
   1   4   6      103.95      158.59      3.26 o 
   2   4   6     1707.34     1741.77     19.56 o 
   3   4   6     1119.99     1094.59     16.23 o 
   4   4   6      724.70      722.74     12.07 o 
   5   4   6     1190.64     1237.67     16.15 o 
   6   4   6      202.59      210.44      6.22 o 
   7   4   6      263.45      255.43     16.62 o 
   8   4   6       76.86       73.55     13.30 o 
   9   4   6        0.55       -2.77      4.15 o 
  10   4   6      236.80      269.05     26.04 o 
  11   4   6      111.35      105.51      9.38 o 
  12   4   6       75.51       76.45      8.98 o 
 -13   5   6        0.82       -1.12      3.68 o 
 -12   5   6        2.81        2.43      2.54 o 
 -11   5   6      164.74      176.81      6.48 o 
 -10   5   6        6.78        9.33      2.38 o 
  -9   5   6      401.76      387.24      9.72 o 
  -8   5   6        9.90        8.19      2.22 o 
  -7   5   6      258.51      235.62      6.67 o 
  -6   5   6        0.37       -0.99      1.38 o 
  -5   5   6       38.10       33.91      2.27 o 
  -4   5   6        7.74        8.95      1.34 o 
  -3   5   6        7.46        5.10      1.05 o 
  -2   5   6      283.29      289.99      4.63 o 
  -1   5   6       29.49       23.38      1.30 o 
   0   5   6       75.35       60.69      1.99 o 
   1   5   6       60.28       64.61      2.73 o 
   2   5   6      166.56      186.48      4.33 o 
   3   5   6       27.20       17.21      1.81 o 
   4   5   6      154.98      173.82      4.95 o 
   5   5   6      414.32      427.35     13.47 o 
   6   5   6      318.03      293.46      6.15 o 
   7   5   6      318.83      307.49     11.17 o 
   8   5   6      204.95      184.17     10.77 o 
   9   5   6      319.46      312.70     18.29 o 
  10   5   6       35.65       46.38      8.59 o 
  11   5   6      139.66      145.19     11.16 o 
  12   5   6      595.84      598.28     43.23 o 
 -12   6   6        0.87        8.82      4.09 o 
 -11   6   6      548.66      521.00     13.06 o 
 -10   6   6       22.39       11.72      2.94 o 
  -9   6   6      318.06      285.31      8.31 o 
  -8   6   6      128.69      104.68      4.81 o 
  -7   6   6     1050.25     1003.71     16.77 o 
  -6   6   6       18.09       34.79      2.70 o 
  -5   6   6      746.28      785.65     13.31 o 
  -4   6   6       30.43       27.90      2.03 o 
  -3   6   6     1114.58     1158.21     17.05 o 
  -2   6   6        3.12        0.00      0.84 o 
  -1   6   6      103.67       87.10      3.20 o 
   0   6   6      463.15      477.88      7.95 o 
   1   6   6      363.52      333.20      6.30 o 
   2   6   6      221.03      252.64      5.94 o 
   3   6   6      280.79      290.16      6.69 o 
   4   6   6      377.40      351.66      7.77 o 
   5   6   6     1631.95     1546.07     22.85 o 
   6   6   6      163.32      199.42      8.60 o 
   7   6   6      139.58      132.47      7.55 o 
   8   6   6       89.89       92.85      9.06 o 
   9   6   6       82.96       71.86     22.16 o 
  10   6   6       49.14       45.87      7.02 o 
  11   6   6       87.53       87.49     14.68 o 
  12   6   6        9.98       11.24      5.32 o 
 -12   7   6       38.79       39.91      7.86 o 
 -11   7   6      262.61      267.75     11.76 o 
 -10   7   6        1.99        4.25      3.60 o 
  -9   7   6      518.05      482.55     13.52 o 
  -8   7   6       71.38       66.78      5.52 o 
  -7   7   6        1.71        6.20      2.51 o 
  -6   7   6      870.50      802.68     16.80 o 
  -5   7   6      485.46      462.62     14.48 o 
  -4   7   6       51.02       44.30      3.60 o 
  -3   7   6      674.45      607.29     12.91 o 
  -2   7   6      623.26      589.39      9.15 o 
  -1   7   6       25.65       35.82      2.14 o 
   0   7   6       47.87       63.03      2.93 o 
   1   7   6      205.25      227.50      5.91 o 
   2   7   6        8.04        0.76      1.16 o 
   3   7   6        0.01        2.09      1.32 o 
   4   7   6       73.96       73.61      4.48 o 
   5   7   6      177.13      170.41      5.58 o 
   6   7   6       43.49       38.54      3.24 o 
   7   7   6      515.49      487.14     16.48 o 
   8   7   6       13.83       23.63      4.58 o 
   9   7   6       36.91       38.96      5.52 o 
  10   7   6       18.20        4.43      4.26 o 
  11   7   6       70.07       82.69      9.20 o 
 -11   8   6      123.27      115.19      6.66 o 
 -10   8   6        5.65        4.12      2.84 o 
  -9   8   6       19.12        8.45      3.29 o 
  -8   8   6       10.59       14.43      3.16 o 
  -7   8   6       28.80       25.03      3.41 o 
  -6   8   6       11.09        8.17      2.53 o 
  -5   8   6       98.12       96.60      5.22 o 
  -4   8   6      290.21      316.07     13.52 o 
  -3   8   6      588.10      571.73     12.63 o 
  -2   8   6     1345.33     1297.54     19.53 o 
  -1   8   6       43.38       26.88      1.97 o 
   0   8   6       91.34      102.93      5.53 o 
   1   8   6       12.41       14.22      1.77 o 
   2   8   6       18.53       15.15      1.89 o 
   3   8   6      273.06      258.86      6.73 o 
   4   8   6       58.25       51.43      3.37 o 
   5   8   6      761.51      744.18     13.83 o 
   6   8   6       65.75       58.88      3.44 o 
   7   8   6      289.93      299.04      9.52 o 
   8   8   6      112.32      128.65     15.31 o 
   9   8   6        0.14        0.09      3.38 o 
  10   8   6       14.38       27.05      5.60 o 
  11   8   6       78.97       97.12     11.91 o 
 -11   9   6       37.48       39.61      5.53 o 
 -10   9   6       11.96       11.47      3.79 o 
  -9   9   6       51.31       63.15      5.36 o 
  -8   9   6        0.00        1.84      3.28 o 
  -7   9   6      122.86      119.79      6.38 o 
  -6   9   6       16.45       24.07      3.32 o 
  -5   9   6      213.63      218.75      7.89 o 
  -4   9   6       95.33       90.82      5.12 o 
  -3   9   6        3.75        6.47      2.20 o 
  -2   9   6      356.37      368.35      9.75 o 
  -1   9   6      352.90      351.19      8.63 o 
   0   9   6      360.72      374.25      9.89 o 
   1   9   6     1837.06     1726.97     22.82 o 
   2   9   6      355.68      333.79      7.50 o 
   3   9   6      147.25      132.46      5.01 o 
   4   9   6      226.49      209.68      6.45 o 
   5   9   6        7.48        5.30      1.92 o 
   6   9   6      262.42      246.77      7.48 o 
   7   9   6        9.75       -0.59      3.09 o 
   8   9   6       79.84       84.94      8.83 o 
   9   9   6      349.95      357.56     14.31 o 
  10   9   6       18.59       20.03      5.16 o 
 -10  10   6        2.77        3.50      3.36 o 
  -9  10   6       33.09       30.44      4.54 o 
  -8  10   6        2.49        0.04      2.72 o 
  -7  10   6        1.85        3.33      2.96 o 
  -6  10   6        0.43       -0.92      2.01 o 
  -5  10   6        3.19       -0.60      2.03 o 
  -4  10   6      124.59      106.19      5.71 o 
  -3  10   6       75.30       65.80      4.49 o 
  -2  10   6       18.43       19.67      2.89 o 
  -1  10   6      287.44      263.31      8.23 o 
   0  10   6        0.86        2.81      1.43 o 
   1  10   6       82.29       83.20      3.76 o 
   2  10   6       31.10       24.52      2.70 o 
   3  10   6     2305.19     2176.82     28.54 o 
   4  10   6        5.08        6.45      1.92 o 
   5  10   6      122.86      124.14      5.39 o 
   6  10   6       71.90       74.21      4.57 o 
   7  10   6       77.43       98.49     14.73 o 
   8  10   6       12.38       -1.37      4.11 o 
   9  10   6      403.97      456.00     18.04 o 
  10  10   6        8.61       11.38      5.19 o 
 -10  11   6       13.07       11.08      6.09 o 
  -9  11   6       11.76       10.74      3.70 o 
  -8  11   6      134.18      135.12      7.61 o 
  -7  11   6      138.85      149.98      7.92 o 
  -6  11   6       17.10       17.64      3.45 o 
  -5  11   6      170.57      159.42      7.34 o 
  -4  11   6      124.58      123.45      6.37 o 
  -3  11   6        0.13        1.99      2.08 o 
  -2  11   6      235.39      221.83      7.89 o 
  -1  11   6      175.71      176.13     10.14 o 
   0  11   6       44.15       32.27      3.58 o 
   1  11   6      853.60      778.80     14.11 o 
   2  11   6       22.21       22.25      2.61 o 
   3  11   6        1.81        0.45      1.60 o 
   4  11   6       29.22       23.85      2.74 o 
   5  11   6      140.73      137.81      5.81 o 
   6  11   6        1.75       -0.06      2.07 o 
   7  11   6       18.23        5.08      3.94 o 
   8  11   6       63.61       68.23      6.98 o 
   9  11   6       91.94      103.60      8.67 o 
  -9  12   6       31.91       43.86      5.45 o 
  -8  12   6       21.62       26.47      4.60 o 
  -7  12   6       10.35        6.09      3.35 o 
  -6  12   6       13.41        9.18      3.27 o 
  -5  12   6      109.36      125.79      7.28 o 
  -4  12   6        5.04       10.92      3.07 o 
  -3  12   6      322.48      372.38     11.52 o 
  -2  12   6       96.98       93.15      5.64 o 
  -1  12   6        2.91        1.63      2.12 o 
   0  12   6       16.46       19.67      3.36 o 
   1  12   6       24.68       29.20      4.06 o 
   2  12   6        4.79        3.94      1.92 o 
   3  12   6      535.25      533.76     10.79 o 
   4  12   6        0.82       -1.71      1.76 o 
   5  12   6       90.92       95.41      5.53 o 
   6  12   6       42.55       39.99      5.82 o 
   7  12   6        3.01        2.67      3.62 o 
   8  12   6        0.04       -4.50      4.50 o 
  -8  13   6        9.53        4.80      3.35 o 
  -7  13   6       21.26       17.42      4.63 o 
  -6  13   6       39.27       46.63      5.03 o 
  -5  13   6      366.51      387.24     13.60 o 
  -4  13   6        5.05        1.15      3.28 o 
  -3  13   6      107.48      105.59      6.23 o 
  -2  13   6        6.78        3.03      3.34 o 
  -1  13   6       10.49        1.32      3.01 o 
   0  13   6        1.61       -2.23      5.22 o 
   1  13   6       15.36       13.78      4.79 o 
   2  13   6       21.82       16.31      4.06 o 
   3  13   6        0.44       -0.14      2.27 o 
   4  13   6      123.36      122.67      6.40 o 
   5  13   6       52.25       53.28      4.62 o 
   6  13   6        6.30        5.94      3.43 o 
   7  13   6       10.26       15.35      5.08 o 
  -6  14   6       22.04       26.84      6.01 o 
  -5  14   6        0.09        3.96      4.02 o 
  -4  14   6       33.63       64.22      7.44 o 
  -3  14   6      422.10      450.63     16.63 o 
  -2  14   6        7.65        8.30      4.13 o 
  -1  14   6      136.48      150.74      9.47 o 
   0  14   6       10.21        6.96      5.04 o 
   1  14   6      190.24      197.89     16.90 o 
   2  14   6        6.98       14.28      4.13 o 
   3  14   6       99.12      124.63     10.05 o 
   4  14   6       47.24       48.96      5.19 o 
   5  14   6       35.06       37.90      4.40 o 
   6  14   6        0.59        3.39      3.47 o 
  -4  15   6       24.89       21.76      6.04 o 
  -3  15   6        1.45        5.80      4.45 o 
  -2  15   6        4.24        4.87      4.93 o 
  -1  15   6        7.33        2.03      3.84 o 
   0  15   6       68.52       73.74      9.20 o 
   1  15   6        0.00       -1.11      4.49 o 
   2  15   6       25.76       20.10      4.99 o 
   3  15   6       28.11       29.49      7.60 o 
   4  15   6        0.28        0.50      3.62 o 
 -13   0   7       91.55      103.28      9.85 o 
 -11   0   7       32.78       34.19      6.24 o 
  -9   0   7      148.25      118.64      8.38 o 
  -7   0   7      634.76      662.58     15.19 o 
  -5   0   7        0.01       -0.91      1.61 o 
  -3   0   7     3141.32     3517.90     56.42 o 
  -1   0   7       74.72       75.47      3.38 o 
   1   0   7      140.80       89.95      3.08 o 
   3   0   7     8122.79     8329.19    130.89 o 
   5   0   7      639.19      667.76     16.61 o 
   7   0   7      197.43      179.52     13.85 o 
   9   0   7       15.23        3.88      4.43 o 
  11   0   7       11.55        7.75      6.09 o 
 -13   1   7       31.95       32.54      4.87 o 
 -12   1   7       12.06       11.33      3.35 o 
 -11   1   7        1.94        1.23      3.20 o 
 -10   1   7       43.81       43.59      5.17 o 
  -9   1   7      207.19      189.91      6.24 o 
  -8   1   7      188.84      168.74      5.06 o 
  -7   1   7     1287.35     1288.82     17.68 o 
  -6   1   7       24.38       28.15      2.01 o 
  -5   1   7      797.03      778.18     11.41 o 
  -4   1   7      286.06      266.28      5.09 o 
  -3   1   7      153.42      129.11      3.28 o 
  -2   1   7      122.06      139.69      3.12 o 
  -1   1   7       69.49       71.23      2.15 o 
   0   1   7      739.75      755.75      9.48 o 
   1   1   7     1417.39     1522.88     17.08 o 
   2   1   7      268.22      279.69      4.22 o 
   3   1   7       19.48       12.99      1.37 o 
   4   1   7      703.07      699.71     10.46 o 
   5   1   7      285.99      270.27      7.11 o 
   6   1   7      347.30      318.14     12.54 o 
   7   1   7       64.66       72.51      6.45 o 
   8   1   7       60.65       62.82      6.45 o 
   9   1   7      249.99      245.38     13.85 o 
  10   1   7       33.51       30.60      5.67 o 
  11   1   7       42.70       43.83      7.02 o 
  12   1   7       11.19        9.15     11.91 o 
 -13   2   7       78.69       82.90     10.87 o 
 -12   2   7       84.78       89.45      7.43 o 
 -11   2   7       96.59       98.92      6.18 o 
 -10   2   7      196.40      179.00      7.47 o 
  -9   2   7       45.30       44.83      3.06 o 
  -8   2   7      307.59      288.48      7.52 o 
  -7   2   7      335.12      301.68      6.79 o 
  -6   2   7      135.69      131.81      4.55 o 
  -5   2   7        4.39        8.60      1.00 o 
  -4   2   7      193.10      202.43      3.91 o 
  -3   2   7       80.59       65.04      2.60 o 
  -2   2   7       16.67       28.03      2.12 o 
  -1   2   7     1168.98     1069.72     12.80 o 
   0   2   7      490.21      560.05      8.47 o 
   1   2   7      368.79      359.67      5.57 o 
   2   2   7      146.44      216.18      3.90 o 
   3   2   7      244.76      211.36      5.60 o 
   4   2   7       11.55       21.12      1.80 o 
   5   2   7        0.12       -0.28      1.76 o 
   6   2   7      504.24      487.96     10.76 o 
   7   2   7        0.33       -1.36      2.13 o 
   8   2   7      410.76      402.60     15.48 o 
   9   2   7      469.27      454.40     17.24 o 
  10   2   7      104.93       97.01      9.42 o 
  11   2   7       15.96       11.45      4.88 o 
  12   2   7        0.71       -1.72      3.71 o 
 -13   3   7        7.09        5.77      3.54 o 
 -12   3   7       15.87       15.68      3.83 o 
 -11   3   7      203.13      204.73     10.08 o 
 -10   3   7       21.20       22.64      2.86 o 
  -9   3   7      305.07      301.37      8.60 o 
  -8   3   7       23.42       25.71      3.12 o 
  -7   3   7      713.37      700.10     12.81 o 
  -6   3   7      176.24      148.13      4.46 o 
  -5   3   7      781.58      731.54     11.31 o 
  -4   3   7      166.89      139.19      4.13 o 
  -3   3   7      386.12      389.37      6.85 o 
  -2   3   7     4254.48     4442.88     49.59 o 
  -1   3   7       61.86       47.43      2.48 o 
   0   3   7      526.84      610.31      8.19 o 
   1   3   7       20.29       18.97      1.70 o 
   2   3   7      226.80      267.50      4.60 o 
   3   3   7      200.27      221.54      5.92 o 
   4   3   7      489.11      510.79      7.66 o 
   5   3   7      469.67      484.63     10.17 o 
   6   3   7        7.04        4.75      1.78 o 
   7   3   7      112.76      111.16      7.83 o 
   8   3   7      227.43      230.50     16.07 o 
   9   3   7      730.92      717.45     29.11 o 
  10   3   7        2.29        7.83      4.10 o 
  11   3   7      700.72      714.01     24.89 o 
  12   3   7        0.60        2.57      5.26 o 
 -13   4   7       34.22       35.47      5.11 o 
 -12   4   7      174.78      188.81     10.88 o 
 -11   4   7       12.54        9.83      2.67 o 
 -10   4   7        4.83        2.41      1.97 o 
  -9   4   7        1.09        0.91      1.93 o 
  -8   4   7        5.39        6.80      2.03 o 
  -7   4   7       36.07       27.93      2.81 o 
  -6   4   7       14.29       14.72      2.11 o 
  -5   4   7      227.49      223.13      5.82 o 
  -4   4   7       82.84      104.34      3.41 o 
  -3   4   7       43.46       41.51      2.17 o 
  -2   4   7      312.21      343.14      5.43 o 
  -1   4   7     3290.25     3483.26     36.96 o 
   0   4   7      389.76      400.54      6.08 o 
   1   4   7     2017.04     1964.99     21.93 o 
   2   4   7     1179.48     1201.64     16.65 o 
   3   4   7     2221.73     2128.38     31.73 o 
   4   4   7       94.79       78.00      3.23 o 
   5   4   7      272.34      284.19      6.46 o 
   6   4   7       84.78       88.37      4.48 o 
   7   4   7      326.32      288.55     25.49 o 
   8   4   7        0.47       -3.32      3.32 o 
   9   4   7      159.11      139.63      9.79 o 
  10   4   7       50.01       57.89      7.44 o 
  11   4   7       17.52       21.55      6.06 o 
  12   4   7        8.48       14.29      5.43 o 
 -12   5   7       12.92        8.81      3.25 o 
 -11   5   7       25.57       26.74      3.30 o 
 -10   5   7        8.39       11.86      2.90 o 
  -9   5   7       47.50       52.23      3.95 o 
  -8   5   7      267.66      256.27     12.61 o 
  -7   5   7     1651.71     1541.20     23.33 o 
  -6   5   7     1020.81     1015.71     18.73 o 
  -5   5   7      763.85      767.20     13.04 o 
  -4   5   7      441.77      441.90      7.81 o 
  -3   5   7      612.81      563.12      9.02 o 
  -2   5   7      134.87      115.43      2.73 o 
  -1   5   7      385.13      396.31      6.14 o 
   0   5   7      310.51      323.93      5.38 o 
   1   5   7        7.48        8.98      1.20 o 
   2   5   7      497.84      507.25      9.13 o 
   3   5   7        8.66       11.76      3.12 o 
   4   5   7      286.19      271.17      6.20 o 
   5   5   7      149.76      150.71      4.01 o 
   6   5   7      662.60      640.49     12.84 o 
   7   5   7       73.69       86.54      8.59 o 
   8   5   7       38.43       53.79      6.85 o 
   9   5   7      375.98      371.88     16.46 o 
  10   5   7        2.67        5.90      4.39 o 
  11   5   7      196.22      196.72     13.12 o 
  12   5   7        0.61        4.15      5.09 o 
 -12   6   7       14.43       12.38      3.61 o 
 -11   6   7       56.10       75.21      5.83 o 
 -10   6   7       44.59       38.96      4.81 o 
  -9   6   7      250.67      229.66      8.99 o 
  -8   6   7      151.35      121.46      8.99 o 
  -7   6   7       92.99       83.63      4.19 o 
  -6   6   7      373.06      405.95     10.06 o 
  -5   6   7      223.09      206.91      5.70 o 
  -4   6   7      730.69      771.33     12.85 o 
  -3   6   7       19.24       18.62      1.62 o 
  -2   6   7        4.07       11.31      1.14 o 
  -1   6   7      822.12      821.64     12.65 o 
   0   6   7      307.28      302.59      5.12 o 
   1   6   7      282.02      304.64      6.11 o 
   2   6   7      842.85      841.28     12.40 o 
   3   6   7      131.31      118.86      5.68 o 
   4   6   7     1302.23     1156.29     16.32 o 
   5   6   7        7.12        7.24      1.81 o 
   6   6   7      375.05      358.19      8.85 o 
   7   6   7       16.24       15.40      2.87 o 
   8   6   7        0.02        0.13      3.18 o 
   9   6   7      195.60      183.53     11.94 o 
  10   6   7        0.64        2.14      4.39 o 
  11   6   7       15.62       12.66      8.31 o 
 -12   7   7      311.00      327.98     10.88 o 
 -11   7   7        0.82        3.37      3.23 o 
 -10   7   7       11.81       13.13      3.76 o 
  -9   7   7        6.82        6.81      2.96 o 
  -8   7   7       75.48       80.28      5.51 o 
  -7   7   7        0.13        9.94      2.64 o 
  -6   7   7      290.24      332.00     12.98 o 
  -5   7   7       96.83       74.91      4.80 o 
  -4   7   7       11.08       16.66      2.82 o 
  -3   7   7       55.31       66.98      4.21 o 
  -2   7   7     1278.84     1155.57     20.40 o 
  -1   7   7       94.30       98.82      3.24 o 
   0   7   7      137.53      129.92      6.77 o 
   1   7   7        0.71        0.41      1.16 o 
   2   7   7      401.48      449.55      8.20 o 
   3   7   7       85.66       65.29      3.33 o 
   4   7   7       25.54       24.31      2.26 o 
   5   7   7       16.01       15.92      2.08 o 
   6   7   7      514.01      502.57     12.43 o 
   7   7   7       87.27      104.17      4.34 o 
   8   7   7      202.58      217.29     10.68 o 
   9   7   7       94.52       85.14      8.59 o 
  10   7   7        8.36       14.34      8.59 o 
  11   7   7       17.41       11.36      5.48 o 
 -11   8   7        9.13       16.29      5.50 o 
 -10   8   7        0.07        0.17      2.95 o 
  -9   8   7       27.31       26.98      4.32 o 
  -8   8   7       27.29       24.21      3.62 o 
  -7   8   7       17.69       20.34      6.72 o 
  -6   8   7      179.68      159.11      6.90 o 
  -5   8   7        0.04        0.24      1.86 o 
  -4   8   7       24.95       25.67      3.31 o 
  -3   8   7       22.20       28.80      3.18 o 
  -2   8   7      124.38      102.55      5.01 o 
  -1   8   7       23.13       18.86      1.89 o 
   0   8   7      226.79      243.44      5.72 o 
   1   8   7      346.10      327.17      7.68 o 
   2   8   7      231.60      207.85      5.47 o 
   3   8   7       95.15       85.41      3.98 o 
   4   8   7      128.77      128.06      5.15 o 
   5   8   7        0.23        1.05      1.46 o 
   6   8   7      409.34      423.56     14.08 o 
   7   8   7      407.42      396.46      8.98 o 
   8   8   7       48.61       50.76      6.08 o 
   9   8   7       38.43       49.99      6.66 o 
  10   8   7       26.79       36.63      7.44 o 
  11   8   7        0.32       -2.08      4.51 o 
 -11   9   7        0.70       -2.52      3.17 o 
 -10   9   7       53.79       69.61      6.23 o 
  -9   9   7       35.18       38.91      8.00 o 
  -8   9   7      128.29      144.96      7.47 o 
  -7   9   7       21.18       20.69      3.44 o 
  -6   9   7      289.40      274.68      9.42 o 
  -5   9   7       17.97        5.99      5.04 o 
  -4   9   7      783.84      766.52     16.35 o 
  -3   9   7      151.77      153.93      6.46 o 
  -2   9   7      497.72      476.57     11.84 o 
  -1   9   7      483.74      441.86     12.61 o 
   0   9   7     1224.66     1081.30     15.75 o 
   1   9   7      181.59      173.38      5.08 o 
   2   9   7      134.83      146.32      6.94 o 
   3   9   7       71.06       66.26      3.82 o 
   4   9   7      484.88      430.70      8.89 o 
   5   9   7      213.94      186.81      5.67 o 
   6   9   7       15.27       11.24      2.74 o 
   7   9   7       75.10       85.27     10.83 o 
   8   9   7      166.30      177.24     10.15 o 
   9   9   7       22.99       18.06      8.83 o 
  10   9   7       75.07       73.40      9.59 o 
 -10  10   7      224.38      230.92     10.30 o 
  -9  10   7       11.02        7.88      3.01 o 
  -8  10   7       82.41       83.77      6.23 o 
  -7  10   7        8.12        3.31      3.51 o 
  -6  10   7        2.28        1.08      2.45 o 
  -5  10   7        2.01        1.66      2.20 o 
  -4  10   7      108.97      104.45      7.44 o 
  -3  10   7        7.62        1.13      2.16 o 
  -2  10   7       12.40       12.18      2.74 o 
  -1  10   7      117.61      121.62     10.08 o 
   0  10   7      323.93      320.09      9.13 o 
   1  10   7      132.77      112.75      5.00 o 
   2  10   7     1262.95     1229.12     18.19 o 
   3  10   7        3.57        1.91      1.86 o 
   4  10   7      136.02      133.84      8.35 o 
   5  10   7        8.25        8.63      2.16 o 
   6  10   7      501.95      530.77     13.52 o 
   7  10   7       23.46       10.87      4.13 o 
   8  10   7       78.31       88.51      7.66 o 
   9  10   7        3.86        9.07      4.63 o 
  -9  11   7       41.48       55.48      5.73 o 
  -8  11   7      113.99      111.34      7.05 o 
  -7  11   7        1.19        1.75      2.87 o 
  -6  11   7      264.10      282.35     10.14 o 
  -5  11   7        9.12        6.87      2.82 o 
  -4  11   7      460.11      476.07     12.96 o 
  -3  11   7       43.60       46.36      4.38 o 
  -2  11   7      137.33      130.90      6.28 o 
  -1  11   7       65.90       68.09      4.70 o 
   0  11   7      897.53      823.20     18.73 o 
   1  11   7      324.70      302.99      8.16 o 
   2  11   7       12.75        9.17      2.33 o 
   3  11   7        4.98        3.29      1.77 o 
   4  11   7      198.96      198.96      6.56 o 
   5  11   7       22.62       22.23      2.85 o 
   6  11   7       21.66       26.46      3.92 o 
   7  11   7        0.82        2.97      3.56 o 
   8  11   7       67.99       64.02      7.11 o 
   9  11   7        0.76       -3.45      3.45 o 
  -8  12   7       12.49       13.52      3.89 o 
  -7  12   7       32.75       49.09      5.31 o 
  -6  12   7        5.90        6.29      3.10 o 
  -5  12   7        0.59       -1.53      2.29 o 
  -4  12   7        2.47        1.71      2.26 o 
  -3  12   7       36.00       35.29      4.21 o 
  -2  12   7        2.73        1.33      2.57 o 
  -1  12   7        9.29        4.34      3.28 o 
   0  12   7       47.74       62.05      4.83 o 
   1  12   7        4.66        6.02      2.61 o 
   2  12   7      230.46      220.29      7.95 o 
   3  12   7       27.54       30.77      3.08 o 
   4  12   7       33.78       42.15      3.45 o 
   5  12   7        3.00        2.73      2.15 o 
   6  12   7        4.09        2.58      2.81 o 
   7  12   7       11.60        6.05      6.28 o 
   8  12   7       15.75       10.81      4.99 o 
  -7  13   7        0.54       -2.15      3.52 o 
  -6  13   7      105.41      134.18      8.60 o 
  -5  13   7       45.37       47.08      5.12 o 
  -4  13   7       17.79       17.51      3.68 o 
  -3  13   7        2.18        4.85      2.77 o 
  -2  13   7        0.58       -2.22      2.22 o 
  -1  13   7        7.17        3.86      2.50 o 
   0  13   7        8.75        3.90      3.40 o 
   1  13   7        3.41        7.75      4.65 o 
   2  13   7        9.46        8.48      4.49 o 
   3  13   7        0.09        2.64      2.86 o 
   4  13   7        1.72        0.66      2.48 o 
   5  13   7        8.73        7.61      3.84 o 
   6  13   7       35.95       35.68      6.02 o 
   7  13   7       18.08       20.21      8.29 o 
  -6  14   7        3.34        1.29      4.16 o 
  -5  14   7       72.35       63.62      7.54 o 
  -4  14   7      195.29      217.65     12.15 o 
  -3  14   7       34.04       34.03      6.06 o 
  -2  14   7        5.55        7.46      3.94 o 
  -1  14   7        6.83        2.24      3.49 o 
   0  14   7       47.61       57.22      9.62 o 
   1  14   7       80.92       89.11      9.38 o 
   2  14   7       61.97       69.48      6.75 o 
   3  14   7       30.47       41.07      5.64 o 
   4  14   7       64.71       71.29      6.79 o 
   5  14   7        2.50        5.31      3.35 o 
  -3  15   7       38.05       36.76      6.61 o 
  -2  15   7        5.77        1.84      4.21 o 
  -1  15   7        4.64        3.22      4.06 o 
   0  15   7       94.66       87.95      9.79 o 
   1  15   7       20.54       35.21      7.44 o 
   2  15   7        0.05       -0.73      3.72 o 
   3  15   7       27.00       19.30      5.10 o 
 -12   0   8       57.25       66.68      7.88 o 
 -10   0   8      272.58      248.01     12.77 o 
  -8   0   8      134.46      125.47      8.61 o 
  -6   0   8        0.02        1.21      2.11 o 
  -4   0   8      245.28      210.65      6.54 o 
  -2   0   8     1383.68     1688.85     29.03 o 
   0   0   8      698.36      689.94     13.13 o 
   2   0   8       97.44       82.35      6.66 o 
   4   0   8        7.05        9.49      2.08 o 
   6   0   8      349.61      317.02     18.29 o 
   8   0   8        0.80        0.55      3.88 o 
  10   0   8       36.88       20.50      7.20 o 
  12   0   8      234.47      202.23     19.39 o 
 -13   1   8       13.66        8.46      4.72 o 
 -12   1   8        9.77        9.80      3.39 o 
 -11   1   8        0.66        1.70      2.53 o 
 -10   1   8      253.67      275.20      9.44 o 
  -9   1   8        0.20       -2.05      2.06 o 
  -8   1   8       73.17       77.01      6.08 o 
  -7   1   8      228.17      222.93      6.45 o 
  -6   1   8      771.43      722.55     12.58 o 
  -5   1   8      522.29      542.44      8.73 o 
  -4   1   8      381.83      375.51      6.89 o 
  -3   1   8      378.89      384.88      6.57 o 
  -2   1   8       13.40       18.22      1.37 o 
  -1   1   8     1160.98     1313.45     15.39 o 
   0   1   8     2610.94     2650.51     33.99 o 
   1   1   8       45.24       38.11      1.62 o 
   2   1   8      201.62      221.28      3.66 o 
   3   1   8      356.95      340.15      6.28 o 
   4   1   8      158.31      158.31      4.23 o 
   5   1   8      690.13      673.14     13.53 o 
   6   1   8       46.03       54.39      3.65 o 
   7   1   8      176.47      165.40      9.40 o 
   8   1   8      515.70      472.32     26.33 o 
   9   1   8       30.73       21.46      5.05 o 
  10   1   8       62.80       62.64      7.44 o 
  11   1   8       31.40       43.21      7.05 o 
  12   1   8       44.34       59.72      8.59 o 
 -13   2   8        0.43       -1.11      2.81 o 
 -12   2   8       11.93       11.91      3.69 o 
 -11   2   8       68.00       78.85      5.83 o 
 -10   2   8       99.09       92.77      6.00 o 
  -9   2   8       26.74       22.38      4.08 o 
  -8   2   8       64.88       63.88      3.92 o 
  -7   2   8      187.88      174.27      5.18 o 
  -6   2   8       89.50       79.16      3.43 o 
  -5   2   8      359.56      354.06      6.99 o 
  -4   2   8       48.24       45.29      1.96 o 
  -3   2   8     1134.48     1274.25     15.28 o 
  -2   2   8        0.06       -0.28      0.83 o 
  -1   2   8      115.99      141.15      3.28 o 
   0   2   8     2387.31     2333.93     25.58 o 
   1   2   8      364.43      428.55      6.47 o 
   2   2   8     1803.79     1953.96     21.80 o 
   3   2   8      621.21      709.24     11.99 o 
   4   2   8     1954.45     1970.80     24.76 o 
   5   2   8      888.08      890.11     18.42 o 
   6   2   8      385.40      364.26      9.14 o 
   7   2   8       71.00       77.04      7.05 o 
   8   2   8      163.98      181.14     10.38 o 
   9   2   8      428.42      446.73     17.83 o 
  10   2   8        1.96        6.31      4.49 o 
  11   2   8        1.67       -1.66      4.71 o 
  12   2   8       14.22       19.07      6.06 o 
 -12   3   8       28.48       35.35      4.73 o 
 -11   3   8        8.56        2.46      2.96 o 
 -10   3   8      360.30      367.12     11.04 o 
  -9   3   8        2.41        0.85      1.85 o 
  -8   3   8      292.95      306.86      8.09 o 
  -7   3   8       99.09       99.75      6.31 o 
  -6   3   8      223.67      218.79      5.60 o 
  -5   3   8       78.68       78.80      3.20 o 
  -4   3   8        4.11        0.35      1.35 o 
  -3   3   8       41.44       49.79      1.93 o 
  -2   3   8      562.21      549.58      8.18 o 
  -1   3   8      483.03      466.13      6.93 o 
   0   3   8      163.27      168.09      3.64 o 
   1   3   8      300.98      336.52      5.59 o 
   2   3   8      880.77      867.02     11.12 o 
   3   3   8      133.78      140.41      5.49 o 
   4   3   8        0.48        0.32      1.25 o 
   5   3   8       15.14       15.46      2.11 o 
   6   3   8      680.76      638.01     15.32 o 
   7   3   8      148.13      151.53      9.15 o 
   8   3   8      853.93      801.58     24.90 o 
   9   3   8       21.11       22.89      5.28 o 
  10   3   8      458.41      482.26     19.59 o 
  11   3   8       18.95        9.28      4.65 o 
  12   3   8       18.34       22.96      6.38 o 
 -12   4   8      184.78      178.62      8.68 o 
 -11   4   8       33.12       33.70      4.36 o 
 -10   4   8        0.19       -1.39      2.52 o 
  -9   4   8        9.98        9.60      2.53 o 
  -8   4   8       75.95       75.25      4.23 o 
  -7   4   8      159.34      158.73      5.61 o 
  -6   4   8      122.56      126.59      6.07 o 
  -5   4   8      111.94      110.04      3.78 o 
  -4   4   8      265.94      274.37      5.90 o 
  -3   4   8       36.35       28.42      2.44 o 
  -2   4   8     1456.93     1393.18     16.43 o 
  -1   4   8      193.14      226.56      4.41 o 
   0   4   8      650.17      601.10      8.44 o 
   1   4   8      254.83      264.80      4.86 o 
   2   4   8      639.47      584.99      8.37 o 
   3   4   8      897.25      864.30     13.42 o 
   4   4   8     1124.72     1109.74     16.46 o 
   5   4   8      325.88      294.72      8.72 o 
   6   4   8      256.58      237.93      6.96 o 
   7   4   8       63.91       49.54      3.65 o 
   8   4   8      633.22      594.46     20.97 o 
   9   4   8       12.51       17.22      4.88 o 
  10   4   8       72.10       78.26      9.42 o 
  11   4   8        0.01       -0.98      4.10 o 
  12   4   8        8.04        5.97      5.19 o 
 -12   5   8       49.98       58.35      9.05 o 
 -11   5   8       44.28       53.18      4.38 o 
 -10   5   8      386.87      396.35     10.38 o 
  -9   5   8       59.70       63.97      4.32 o 
  -8   5   8      151.69      174.19      8.67 o 
  -7   5   8        5.46        3.38      1.67 o 
  -6   5   8      874.31      829.35     14.47 o 
  -5   5   8       33.76       36.58      2.70 o 
  -4   5   8      441.76      421.87      8.62 o 
  -3   5   8      901.24      844.98     12.46 o 
  -2   5   8      106.25      131.01      3.34 o 
  -1   5   8      991.30      987.68     12.55 o 
   0   5   8       22.18       34.77      1.82 o 
   1   5   8       66.75       66.97      2.46 o 
   2   5   8      434.09      436.62      9.92 o 
   3   5   8      481.56      506.41     10.58 o 
   4   5   8      138.42      145.74      9.84 o 
   5   5   8      296.58      259.83      9.50 o 
   6   5   8        9.49        5.96      2.24 o 
   7   5   8        2.69       -0.52      1.70 o 
   8   5   8      266.11      256.85     13.12 o 
   9   5   8       18.05        4.99      4.31 o 
  10   5   8      211.14      228.20     24.10 o 
  11   5   8       12.30       14.29      5.67 o 
 -12   6   8       20.47       12.19      4.96 o 
 -11   6   8       12.74       10.71      3.88 o 
 -10   6   8       69.74       76.97      6.18 o 
  -9   6   8       22.04       12.58      3.45 o 
  -8   6   8       70.65       73.97      5.28 o 
  -7   6   8      110.04       88.05      5.60 o 
  -6   6   8       29.85       24.05      4.08 o 
  -5   6   8      361.55      349.55     11.17 o 
  -4   6   8      142.69      141.59      5.90 o 
  -3   6   8      116.60      128.69      5.63 o 
  -2   6   8        1.14        3.81      1.66 o 
  -1   6   8      289.55      285.33      6.00 o 
   0   6   8      519.74      553.58      8.76 o 
   1   6   8      458.84      425.81      8.45 o 
   2   6   8      138.65      143.88      4.56 o 
   3   6   8      775.48      691.26     15.93 o 
   4   6   8      323.18      330.66      8.48 o 
   5   6   8      487.76      483.05     13.37 o 
   6   6   8       89.18       80.12      4.90 o 
   7   6   8       90.32       97.94      4.76 o 
   8   6   8       79.77       76.24     12.74 o 
   9   6   8      172.03      161.15     11.34 o 
  10   6   8        2.15        7.20      4.88 o 
  11   6   8        9.35       18.46      5.84 o 
 -11   7   8       49.40       74.98      6.56 o 
 -10   7   8       17.60        8.55      3.41 o 
  -9   7   8       47.09       52.41      5.25 o 
  -8   7   8      105.56       98.61      6.10 o 
  -7   7   8        8.25       11.92      3.52 o 
  -6   7   8       57.52       47.74      4.43 o 
  -5   7   8       34.37       32.58      3.60 o 
  -4   7   8      103.93       96.33      5.18 o 
  -3   7   8     1351.39     1340.53     23.63 o 
  -2   7   8       85.08       73.87      4.33 o 
  -1   7   8      771.50      771.03     17.61 o 
   0   7   8       14.62       15.70      2.46 o 
   1   7   8      101.13       96.52      3.56 o 
   2   7   8       67.82       63.94      3.16 o 
   3   7   8       18.11       16.63      2.16 o 
   4   7   8      283.56      261.75      6.31 o 
   5   7   8      288.13      265.10     10.48 o 
   6   7   8        4.49        0.02      1.35 o 
   7   7   8        0.05        1.38      1.91 o 
   8   7   8       25.23       32.37      7.75 o 
   9   7   8      116.45      152.36     21.05 o 
  10   7   8       18.80        8.84      5.28 o 
  11   7   8       51.87       56.22      8.41 o 
 -11   8   8       42.01       62.31      6.28 o 
 -10   8   8       59.88       57.27      5.77 o 
  -9   8   8       23.04       18.89      4.81 o 
  -8   8   8        2.20        7.73      2.99 o 
  -7   8   8      132.77      124.17      6.63 o 
  -6   8   8       14.48       12.43      2.93 o 
  -5   8   8        1.42       -1.07      2.11 o 
  -4   8   8       12.90       15.85      2.85 o 
  -3   8   8      360.25      344.52      9.70 o 
  -2   8   8      942.31      879.08     17.54 o 
  -1   8   8      816.49      811.75     16.23 o 
   0   8   8        7.27        9.47      1.75 o 
   1   8   8      611.72      607.47     10.36 o 
   2   8   8        0.14       -1.12      1.20 o 
   3   8   8     1299.31     1192.56     18.88 o 
   4   8   8      224.08      218.09      8.35 o 
   5   8   8      927.27      897.55     18.42 o 
   6   8   8      388.72      360.11     10.73 o 
   7   8   8      216.32      201.76      6.81 o 
   8   8   8      212.57      205.73     12.91 o 
   9   8   8        4.72        5.32      4.61 o 
  10   8   8       30.30       19.69      6.85 o 
 -10   9   8        0.86        3.76      3.51 o 
  -9   9   8       43.16       52.44      5.37 o 
  -8   9   8        0.01        0.93      2.72 o 
  -7   9   8       43.28       38.23      5.76 o 
  -6   9   8        1.96        3.25      2.45 o 
  -5   9   8       49.90       61.19      4.78 o 
  -4   9   8        3.97        2.39      2.03 o 
  -3   9   8      941.30      925.97     18.75 o 
  -2   9   8      813.18      810.76     17.04 o 
  -1   9   8      476.35      435.76     12.69 o 
   0   9   8       22.47       18.84      2.78 o 
   1   9   8      128.36      143.75      4.78 o 
   2   9   8      183.74      177.48      5.32 o 
   3   9   8       41.72       35.87      2.99 o 
   4   9   8      163.54      151.54      5.06 o 
   5   9   8        0.12       -1.36      2.72 o 
   6   9   8      255.41      246.70      8.99 o 
   7   9   8      268.51      298.11     10.21 o 
   8   9   8       55.47       48.34      6.62 o 
   9   9   8        0.96       -3.17      5.54 o 
  10   9   8        4.63       -3.83      4.51 o 
 -10  10   8       23.55       22.35      4.70 o 
  -9  10   8       30.48       26.59      5.20 o 
  -8  10   8       11.51        8.69      3.84 o 
  -7  10   8       31.84       34.78      7.12 o 
  -6  10   8        2.11        0.07      2.58 o 
  -5  10   8       35.02       37.40      4.25 o 
  -4  10   8        0.57        1.38      2.03 o 
  -3  10   8       63.34       61.63      4.73 o 
  -2  10   8        7.68        4.86      2.28 o 
  -1  10   8        1.41       -0.39      3.31 o 
   0  10   8       32.34       37.98      3.70 o 
   1  10   8      606.31      578.52     11.86 o 
   2  10   8      101.23       79.28      4.58 o 
   3  10   8        1.29        1.49      1.88 o 
   4  10   8       65.02       55.10      3.51 o 
   5  10   8      232.19      252.10      8.82 o 
   6  10   8        8.31        8.08      3.36 o 
   7  10   8       48.99       38.92      4.84 o 
   8  10   8       44.40       40.37      8.08 o 
   9  10   8       28.07       45.93      8.20 o 
  -9  11   8       51.50       46.87      5.57 o 
  -8  11   8        3.87        2.35      3.22 o 
  -7  11   8      145.87      156.66      9.44 o 
  -6  11   8       82.51       78.40      5.90 o 
  -5  11   8       81.92       81.98      5.73 o 
  -4  11   8        5.85        4.52      2.72 o 
  -3  11   8      309.22      297.40     15.39 o 
  -2  11   8       40.74       33.93      6.00 o 
  -1  11   8      112.76      102.71      5.79 o 
   0  11   8       76.92       63.40      4.61 o 
   1  11   8        9.97       12.71      2.98 o 
   2  11   8       28.30       40.24      5.60 o 
   3  11   8        0.47        0.39      1.89 o 
   4  11   8      148.09      166.50      8.34 o 
   5  11   8        3.16        6.44      2.68 o 
   6  11   8       17.91       11.43      3.28 o 
   7  11   8      124.53      124.77      7.12 o 
   8  11   8       41.76       68.95      7.54 o 
  -8  12   8        0.61        2.83      3.26 o 
  -7  12   8       29.90       31.77      5.04 o 
  -6  12   8       41.03       49.35      5.24 o 
  -5  12   8        3.32        7.89      3.14 o 
  -4  12   8      234.35      254.48      9.76 o 
  -3  12   8        0.71        1.39      2.48 o 
  -2  12   8      199.81      188.12      8.00 o 
  -1  12   8      265.73      287.62     12.16 o 
   0  12   8        9.27        6.45      2.81 o 
   1  12   8       99.97      113.28      7.90 o 
   2  12   8       48.02       44.02      4.81 o 
   3  12   8      293.43      300.80      8.68 o 
   4  12   8       40.63       34.15      3.36 o 
   5  12   8      320.14      341.63     12.88 o 
   6  12   8       36.14       39.87      4.68 o 
   7  12   8       51.19       62.55      7.24 o 
  -7  13   8       15.67       16.60      5.67 o 
  -6  13   8       70.55       74.18      6.36 o 
  -5  13   8        6.03        9.86      3.54 o 
  -4  13   8       87.60       72.76      5.94 o 
  -3  13   8      174.98      185.50      8.44 o 
  -2  13   8        1.46        1.91      3.04 o 
  -1  13   8       56.86       58.03      8.40 o 
   0  13   8      124.67      103.96      8.08 o 
   1  13   8       55.32       59.17      5.78 o 
   2  13   8        1.79        4.12      2.82 o 
   3  13   8        0.92        1.31      3.11 o 
   4  13   8       48.46       43.60      7.02 o 
   5  13   8       78.29       95.49      9.61 o 
   6  13   8        9.55       13.24      5.05 o 
  -5  14   8       94.79      126.37     10.01 o 
  -4  14   8       60.66       58.17      7.34 o 
  -3  14   8       24.47       25.75      5.81 o 
  -2  14   8        6.91       10.28      4.68 o 
  -1  14   8       70.61       78.34      7.68 o 
   0  14   8       62.57       67.43      9.76 o 
   1  14   8       93.45      103.58     10.37 o 
   2  14   8       92.86      103.04     19.11 o 
   3  14   8       60.95       87.09      7.30 o 
   4  14   8        2.57       -0.58      7.75 o 
  -2  15   8        7.67        8.13      4.68 o 
  -1  15   8        1.92        0.87      5.04 o 
   0  15   8        2.68        0.62      5.28 o 
   1  15   8        0.01       -1.01      4.49 o 
 -11   0   9       48.21       59.28      7.68 o 
  -9   0   9       24.09       14.57      7.20 o 
  -7   0   9     1558.81     1544.73     37.30 o 
  -5   0   9        0.19       -0.78      1.49 o 
  -3   0   9      185.92      237.78      7.14 o 
  -1   0   9      614.22      628.54     11.77 o 
   1   0   9      462.32      498.70      9.66 o 
   5   0   9      708.19      680.10     19.52 o 
   7   0   9        5.43        4.99      4.43 o 
   9   0   9        5.16       16.06      6.65 o 
  11   0   9      438.88      410.65     26.60 o 
 -12   1   9       68.89       60.08      5.72 o 
 -11   1   9      104.98      104.94      6.58 o 
 -10   1   9       36.88       35.60      4.14 o 
  -9   1   9      223.87      203.54     12.69 o 
  -8   1   9       41.28       44.83      4.07 o 
  -7   1   9        0.80       -0.27      1.85 o 
  -6   1   9      291.78      249.30      6.57 o 
  -5   1   9      145.43      123.91      4.35 o 
  -4   1   9       82.91       81.68      3.02 o 
  -3   1   9      232.93      216.28      4.43 o 
  -2   1   9        4.18        6.72      1.30 o 
  -1   1   9      367.74      369.49      6.06 o 
   0   1   9        2.43        7.02      1.28 o 
   1   1   9       43.05       49.92      1.94 o 
   2   1   9      683.89      641.49      8.13 o 
   3   1   9     3054.57     3018.83     36.08 o 
   4   1   9        0.04       -1.04      1.19 o 
   5   1   9      222.14      186.32      4.98 o 
   6   1   9      410.89      375.21     11.44 o 
   7   1   9      694.50      644.29     20.97 o 
   8   1   9        3.11        5.42      3.71 o 
   9   1   9        9.32        7.65      4.10 o 
  10   1   9       21.09       28.25      5.88 o 
  11   1   9      190.18      193.47     12.91 o 
  12   1   9       12.01       21.40     11.63 o 
 -12   2   9       56.41       62.60      5.90 o 
 -11   2   9       13.99        7.77      5.83 o 
 -10   2   9        0.79        1.42      2.26 o 
  -9   2   9       19.77       17.99      3.40 o 
  -8   2   9        7.11        7.93      2.48 o 
  -7   2   9        1.15        0.55      1.49 o 
  -6   2   9       25.45       27.55      2.38 o 
  -5   2   9       33.82       39.03      2.51 o 
  -4   2   9       28.88       28.54      2.19 o 
  -3   2   9      295.44      268.14      5.27 o 
  -2   2   9      197.63      194.03      4.22 o 
  -1   2   9     1869.88     1797.11     20.61 o 
   0   2   9      563.28      609.28      8.64 o 
   1   2   9      580.97      566.03      8.11 o 
   2   2   9       13.21       18.03      1.36 o 
   3   2   9      269.50      223.00      5.07 o 
   4   2   9      378.12      391.68      7.40 o 
   5   2   9     1181.27     1105.33     17.30 o 
   6   2   9       22.01       16.66      2.61 o 
   7   2   9        3.95        5.25      3.31 o 
   8   2   9       96.64       81.23      7.63 o 
   9   2   9       20.50       23.83      5.48 o 
  10   2   9        1.00        0.55      3.46 o 
  11   2   9       36.46       38.32      6.85 o 
  12   2   9        0.69        4.20      4.65 o 
 -12   3   9        2.26        6.05      3.54 o 
 -11   3   9       72.16       73.76      5.86 o 
 -10   3   9        7.12        7.60      2.95 o 
  -9   3   9      464.47      467.10     12.41 o 
  -8   3   9        0.63        1.10      1.75 o 
  -7   3   9      351.38      333.18     11.68 o 
  -6   3   9      222.03      201.16      5.49 o 
  -5   3   9      660.37      612.26     10.45 o 
  -4   3   9      211.87      201.62      5.33 o 
  -3   3   9      576.74      544.88      9.07 o 
  -2   3   9      836.63      859.76     11.26 o 
  -1   3   9      536.14      544.66      7.99 o 
   0   3   9      221.77      214.12      4.40 o 
   1   3   9       97.63       94.27      2.92 o 
   2   3   9        0.35        0.84      0.96 o 
   3   3   9       18.78       52.21      4.28 o 
   4   3   9      100.80       82.07      3.45 o 
   5   3   9       51.22       49.68      3.39 o 
   6   3   9        1.49       15.64      2.35 o 
   7   3   9      166.64      153.47      6.28 o 
   8   3   9      189.32      193.70     11.16 o 
   9   3   9      189.97      164.00     15.51 o 
  10   3   9        0.97       -0.67      3.71 o 
  11   3   9       11.21        8.75      8.86 o 
 -12   4   9        4.63        2.88      3.05 o 
 -11   4   9      299.00      326.05     10.99 o 
 -10   4   9        5.88        0.70      2.23 o 
  -9   4   9       31.74       29.92      3.31 o 
  -8   4   9        2.61        2.46      2.47 o 
  -7   4   9       49.09       61.16      3.69 o 
  -6   4   9       43.37       40.67      3.07 o 
  -5   4   9      131.68      127.04      4.25 o 
  -4   4   9       16.20       21.96      2.06 o 
  -3   4   9      242.75      230.03      5.39 o 
  -2   4   9       45.71       42.91      1.96 o 
  -1   4   9      848.98      849.91     11.27 o 
   0   4   9       79.31       59.83      2.42 o 
   1   4   9      963.57      914.81     11.97 o 
   2   4   9       47.03       34.90      1.97 o 
   3   4   9      903.60      914.05     19.28 o 
   4   4   9      192.36      171.73      5.39 o 
   5   4   9      112.56       90.32      5.20 o 
   6   4   9       40.67       34.74      3.48 o 
   7   4   9        6.08        5.85      2.16 o 
   8   4   9      135.09      137.09      9.77 o 
   9   4   9        2.01        2.41      3.86 o 
  10   4   9       36.30       51.60     11.36 o 
  11   4   9       34.77       46.98      8.02 o 
 -12   5   9        2.63       -2.93      3.75 o 
 -11   5   9        1.45       -1.93      4.24 o 
 -10   5   9        2.67        2.89      2.86 o 
  -9   5   9      290.15      291.79      8.60 o 
  -8   5   9        0.57       -0.37      1.79 o 
  -7   5   9       67.14       71.73      4.11 o 
  -6   5   9        8.62       10.97      2.18 o 
  -5   5   9        0.06        1.56      1.54 o 
  -4   5   9     1268.94     1251.71     19.07 o 
  -3   5   9        0.17        1.36      1.24 o 
  -2   5   9      213.01      199.30      5.97 o 
  -1   5   9      204.01      193.00      5.20 o 
   0   5   9      598.68      535.48      8.73 o 
   1   5   9      132.45      131.73      3.58 o 
   2   5   9       76.22       76.45      3.00 o 
   3   5   9       54.47       63.82      3.17 o 
   4   5   9      264.80      271.51      9.21 o 
   5   5   9      212.65      188.50      5.92 o 
   6   5   9       24.15       16.44      2.51 o 
   7   5   9      161.40      148.65      6.11 o 
   8   5   9       12.13       12.58      4.65 o 
   9   5   9       97.95       94.56      8.98 o 
  10   5   9      106.31       94.58      9.77 o 
  11   5   9       55.04       86.90     33.79 o 
 -11   6   9        8.25        4.22      4.12 o 
 -10   6   9      214.60      248.02     10.04 o 
  -9   6   9        4.83        2.42      2.85 o 
  -8   6   9        0.07       -1.10      2.41 o 
  -7   6   9       25.24       34.63      4.06 o 
  -6   6   9       11.00       13.95      4.05 o 
  -5   6   9        0.87        0.10      2.19 o 
  -4   6   9       33.11       44.58      3.94 o 
  -3   6   9        0.74        1.30      1.95 o 
  -2   6   9      399.43      405.79     10.27 o 
  -1   6   9        5.51        3.19      1.76 o 
   0   6   9      218.55      218.32      5.85 o 
   1   6   9        5.39        6.69      2.02 o 
   2   6   9     1469.32     1462.00     21.48 o 
   3   6   9      204.23      212.41      6.68 o 
   4   6   9       38.62       34.84      4.02 o 
   5   6   9      557.76      529.67     14.57 o 
   6   6   9      458.74      432.98     14.32 o 
   7   6   9       89.31       88.53      4.83 o 
   8   6   9      258.80      242.92     15.24 o 
   9   6   9       66.01       60.21      7.83 o 
  10   6   9        4.08       -0.75      4.49 o 
  11   6   9        4.21        1.68      4.79 o 
 -11   7   9        0.36        1.34      3.22 o 
 -10   7   9        7.43       12.44      3.89 o 
  -9   7   9       38.74       30.73      4.43 o 
  -8   7   9      196.34      173.00      7.76 o 
  -7   7   9      135.22      131.38      9.52 o 
  -6   7   9      107.49      106.80      6.01 o 
  -5   7   9       49.19       58.43      4.55 o 
  -4   7   9     2608.47     2404.54     38.54 o 
  -3   7   9       63.21       61.85      6.24 o 
  -2   7   9     2133.35     2067.08     33.30 o 
  -1   7   9      405.90      389.47     12.77 o 
   0   7   9       16.93       17.71      2.16 o 
   1   7   9        0.33       -1.34      1.34 o 
   2   7   9       23.80       21.61      2.44 o 
   3   7   9      599.64      510.58     11.56 o 
   4   7   9      180.32      183.03     10.62 o 
   5   7   9      145.03      142.08      7.27 o 
   6   7   9       13.40       12.39      3.34 o 
   7   7   9       68.33       65.04      4.80 o 
   8   7   9       12.73       16.78      5.32 o 
   9   7   9        2.73        4.25      4.51 o 
  10   7   9       48.59       44.90      7.83 o 
 -10   8   9       29.40       27.53      4.97 o 
  -9   8   9       11.58        1.17      2.60 o 
  -8   8   9        1.07        1.30      2.63 o 
  -7   8   9       17.06       19.92      3.62 o 
  -6   8   9        2.57        0.60      2.40 o 
  -5   8   9       45.11       42.01      4.16 o 
  -4   8   9        2.71        3.28      2.25 o 
  -3   8   9      155.57      139.38      6.30 o 
  -2   8   9     1199.71     1186.42     21.94 o 
  -1   8   9      278.20      288.93      8.82 o 
   0   8   9      601.80      555.60     12.72 o 
   1   8   9        0.03       -0.35      1.52 o 
   2   8   9       79.35       72.91      3.92 o 
   3   8   9      112.26      105.87      5.16 o 
   4   8   9      118.78      126.36      6.91 o 
   5   8   9      326.49      314.10     11.19 o 
   6   8   9      124.24      131.45      9.63 o 
   7   8   9        4.76        2.07      2.04 o 
   8   8   9      169.18      168.03     11.91 o 
   9   8   9        0.82        3.71      5.05 o 
  10   8   9        0.43        1.55      4.61 o 
 -10   9   9       48.47       64.06      6.41 o 
  -9   9   9        2.23        5.80      3.06 o 
  -8   9   9       11.41       14.23      3.64 o 
  -7   9   9        2.57       -0.06      2.72 o 
  -6   9   9      109.91      108.19      6.47 o 
  -5   9   9        0.33        0.90      2.56 o 
  -4   9   9      249.02      276.89      9.40 o 
  -3   9   9       38.87       30.39      3.61 o 
  -2   9   9      166.64      137.71      6.42 o 
  -1   9   9      307.37      275.55     10.72 o 
   0   9   9       76.37       73.96      4.65 o 
   1   9   9      297.70      281.61      8.75 o 
   2   9   9        1.63        0.01      2.02 o 
   3   9   9        2.02        1.55      1.78 o 
   4   9   9        3.26        9.13      2.62 o 
   5   9   9       23.87       29.26      3.85 o 
   6   9   9        7.69        4.73      3.05 o 
   7   9   9       31.56       27.65      4.83 o 
   8   9   9        4.21       -1.66      4.61 o 
   9   9   9       54.80       55.74      8.81 o 
  -9  10   9        0.12       -2.68      2.68 o 
  -8  10   9       16.94       19.68      4.37 o 
  -7  10   9        8.66       10.31      3.36 o 
  -6  10   9        5.45        5.54      3.28 o 
  -5  10   9       17.49       16.39      3.36 o 
  -4  10   9       30.66       42.94      4.38 o 
  -3  10   9       67.28       67.02      5.19 o 
  -2  10   9      105.94      109.91      7.20 o 
  -1  10   9       50.15       41.53      3.99 o 
   0  10   9        2.74        4.30      2.29 o 
   1  10   9       11.96        8.70      2.68 o 
   2  10   9       26.07       21.27      2.92 o 
   3  10   9        0.00       -0.03      1.78 o 
   4  10   9       98.22      103.76      5.86 o 
   5  10   9       54.70       42.86      4.64 o 
   6  10   9        7.04        3.86      3.06 o 
   7  10   9       44.21       49.41      5.64 o 
   8  10   9       45.93       26.08      7.05 o 
  -8  11   9        1.73        3.11      3.31 o 
  -7  11   9        0.19       -2.45      2.46 o 
  -6  11   9      181.14      182.75     12.79 o 
  -5  11   9       12.86        9.18      3.52 o 
  -4  11   9      111.66      106.49      6.48 o 
  -3  11   9        0.08       -2.22      2.22 o 
  -2  11   9        0.04        2.25      2.41 o 
  -1  11   9       14.91        6.56      2.68 o 
   0  11   9        3.33        2.38      2.40 o 
   1  11   9        0.17        1.04      2.16 o 
   2  11   9        5.54        2.24      2.73 o 
   3  11   9        1.84        4.61      2.60 o 
   4  11   9       28.60       29.08      3.94 o 
   5  11   9        3.25        5.32      3.20 o 
   6  11   9       57.76       55.43      5.22 o 
   7  11   9       85.33       98.06      7.68 o 
   8  11   9        4.41       10.52      7.75 o 
  -7  12   9        3.32        2.74      2.95 o 
  -6  12   9        8.40        5.13      3.23 o 
  -5  12   9      105.93      121.63      7.34 o 
  -4  12   9       94.14       98.54      6.56 o 
  -3  12   9       12.61       20.27      3.96 o 
  -2  12   9      301.20      336.47     11.04 o 
  -1  12   9      182.06      178.55     10.20 o 
   0  12   9        9.96        5.87      3.04 o 
   1  12   9        2.53        5.24      2.67 o 
   2  12   9      130.09      123.45      7.49 o 
   3  12   9       10.79       13.50      3.22 o 
   4  12   9      277.55      283.67     11.66 o 
   5  12   9        3.84        2.88      4.88 o 
   6  12   9        4.24        5.07      3.29 o 
  -6  13   9      175.90      186.67      9.29 o 
  -5  13   9        3.47        8.11      3.67 o 
  -4  13   9      525.33      572.11     17.64 o 
  -3  13   9       87.89       86.87      6.31 o 
  -2  13   9      141.64      155.78     14.07 o 
  -1  13   9        5.89        3.93      3.00 o 
   0  13   9       24.60       21.57      4.09 o 
   1  13   9        0.59       -0.25      2.72 o 
   2  13   9       86.32       79.02      6.43 o 
   3  13   9       43.04       51.05      5.61 o 
   4  13   9        0.36       -3.27      3.85 o 
   5  13   9       19.49       19.39      9.97 o 
  -4  14   9        8.38       23.10      4.56 o 
  -3  14   9       53.35       87.16      6.64 o 
  -2  14   9      218.37      242.70     12.56 o 
  -1  14   9        7.39       13.75      4.78 o 
   0  14   9       13.45       15.49      5.10 o 
   1  14   9       14.44       17.86      6.23 o 
   2  14   9      184.38      176.18     17.73 o 
   3  14   9       12.45       18.65      6.24 o 
 -12   0  10        0.10       -3.47      3.47 o 
 -10   0  10        0.03        2.40      3.47 o 
  -8   0  10        7.02        2.90      3.88 o 
  -6   0  10     2138.89     2113.77     69.47 o 
  -4   0  10        1.37        0.60      1.65 o 
  -2   0  10     1287.05     1389.30     25.60 o 
   0   0  10      298.70      241.26      7.44 o 
   2   0  10      785.28      646.51     14.36 o 
   4   0  10     6424.04     6332.35    102.48 o 
   6   0  10       82.02       84.65      5.31 o 
   8   0  10        5.29       -2.77      3.88 o 
  10   0  10      249.09      260.97     20.50 o 
 -12   1  10       72.79       71.05      6.01 o 
 -11   1  10        3.35        2.65      2.80 o 
 -10   1  10       48.53       49.99      4.78 o 
  -9   1  10        2.38        1.25      2.03 o 
  -8   1  10       14.34       15.45      5.36 o 
  -7   1  10        9.94        3.31      2.04 o 
  -6   1  10      110.04      103.46      4.89 o 
  -5   1  10      182.40      187.68      5.17 o 
  -4   1  10     1044.45     1034.55     13.56 o 
  -3   1  10        0.38        1.56      1.10 o 
  -2   1  10      513.05      553.98      8.31 o 
  -1   1  10       17.70       14.61      1.54 o 
   0   1  10      214.95      183.62      3.86 o 
   1   1  10      650.49      669.36      8.77 o 
   2   1  10      948.30      920.04     13.34 o 
   3   1  10       20.92       22.44      2.06 o 
   4   1  10       45.41       43.59      2.65 o 
   5   1  10      334.54      317.48      6.94 o 
   6   1  10     1650.68     1539.67     30.54 o 
   7   1  10        8.28       12.98      4.10 o 
   8   1  10       11.99        7.51      5.26 o 
   9   1  10       69.62       68.57      7.63 o 
  10   1  10      110.73      128.29     10.58 o 
  11   1  10        0.86        1.40      4.39 o 
 -12   2  10       55.58       47.31      5.37 o 
 -11   2  10       37.05       33.41      4.58 o 
 -10   2  10       35.38       39.96      4.41 o 
  -9   2  10       12.14       10.19      2.92 o 
  -8   2  10        0.61        1.34      1.90 o 
  -7   2  10      287.64      283.34     11.52 o 
  -6   2  10      661.28      615.40     10.78 o 
  -5   2  10       89.95       88.20      3.62 o 
  -4   2  10      132.31      127.20      4.16 o 
  -3   2  10       10.66       12.68      1.51 o 
  -2   2  10      315.14      309.12      7.33 o 
  -1   2  10      152.95      168.28      4.07 o 
   0   2  10      172.21      157.69      3.83 o 
   1   2  10      506.87      514.43     10.00 o 
   2   2  10      994.51      917.65     12.96 o 
   3   2  10       91.91       82.92      3.26 o 
   4   2  10      220.57      209.76      6.78 o 
   5   2  10        6.36        2.79      1.57 o 
   6   2  10       45.29       30.86      3.18 o 
   7   2  10        0.01        2.08      2.35 o 
   8   2  10       41.61       50.25      6.66 o 
   9   2  10      145.81      141.60     10.38 o 
  10   2  10      167.29      160.66     16.62 o 
  11   2  10        6.47        4.41      5.28 o 
 -12   3  10       43.67       39.19      5.06 o 
 -11   3  10        2.87        0.39      2.63 o 
 -10   3  10      249.45      262.99      9.55 o 
  -9   3  10        1.06        0.67      2.20 o 
  -8   3  10       99.99      102.89      5.79 o 
  -7   3  10       11.10        8.08      2.14 o 
  -6   3  10       54.69       50.60      3.39 o 
  -5   3  10      144.98      136.87      4.54 o 
  -4   3  10      674.04      669.25     11.05 o 
  -3   3  10      862.29      842.97     15.18 o 
  -2   3  10      101.71       90.13      3.06 o 
  -1   3  10      355.32      372.83      6.43 o 
   0   3  10      806.13      839.64     11.35 o 
   1   3  10      379.19      398.79      6.68 o 
   2   3  10       62.96       66.31      2.62 o 
   3   3  10       31.59       28.23      2.10 o 
   4   3  10       12.17       10.13      1.81 o 
   5   3  10      195.44      150.66      8.80 o 
   6   3  10       14.33        8.56      2.15 o 
   7   3  10      118.33      113.83      5.65 o 
   8   3  10       15.67       11.70      8.59 o 
   9   3  10        3.38        1.86      3.86 o 
  10   3  10      180.05      178.78     12.54 o 
  11   3  10       16.92       14.52      5.67 o 
 -12   4  10        0.05        2.18      3.69 o 
 -11   4  10       11.06       18.98      3.97 o 
 -10   4  10       33.89       40.55      4.46 o 
  -9   4  10       18.05       15.24      3.28 o 
  -8   4  10        8.96       13.54      2.96 o 
  -7   4  10      176.27      157.18      8.49 o 
  -6   4  10      426.77      383.96     12.04 o 
  -5   4  10       26.37       26.60      3.82 o 
  -4   4  10      110.19      106.71      3.87 o 
  -3   4  10      121.26      122.99      4.91 o 
  -2   4  10       77.64       85.65      3.34 o 
  -1   4  10        0.07        1.05      1.09 o 
   0   4  10     1515.04     1511.71     18.18 o 
   1   4  10      266.11      252.63      5.15 o 
   2   4  10     1522.07     1470.96     17.92 o 
   3   4  10      293.83      273.81      7.21 o 
   4   4  10      205.47      202.47      8.16 o 
   5   4  10       21.44       12.32      2.27 o 
   6   4  10      208.05      238.22      7.58 o 
   7   4  10      111.94      131.84      6.01 o 
   8   4  10      227.35      207.56     24.10 o 
   9   4  10       41.04       49.76      7.41 o 
  10   4  10       64.55       60.91      8.36 o 
  11   4  10        5.16       12.63      5.84 o 
 -11   5  10        6.32       11.49      4.40 o 
 -10   5  10       41.39       46.10      6.04 o 
  -9   5  10       26.69       26.39      5.52 o 
  -8   5  10       21.15       23.39      5.28 o 
  -7   5  10      639.82      597.16     14.56 o 
  -6   5  10      419.72      384.53     10.91 o 
  -5   5  10     1644.34     1608.53     24.08 o 
  -4   5  10      419.49      426.68      9.06 o 
  -3   5  10      258.88      252.86      5.93 o 
  -2   5  10       60.43       52.49      2.95 o 
  -1   5  10      565.56      496.66      8.78 o 
   0   5  10     1267.67     1293.69     16.18 o 
   1   5  10      106.96       97.99      3.31 o 
   2   5  10       46.85       47.03      2.55 o 
   3   5  10      354.04      333.60      8.97 o 
   4   5  10        2.00        5.30      2.30 o 
   5   5  10        1.30        2.04      1.65 o 
   6   5  10       18.52       25.46      2.90 o 
   7   5  10      133.33      123.68      6.08 o 
   8   5  10       63.22       62.04      7.63 o 
   9   5  10       23.22       15.28      9.97 o 
  10   5  10       98.43      108.25     10.37 o 
 -11   6  10        7.51       11.81      4.66 o 
 -10   6  10       86.53       74.05      7.24 o 
  -9   6  10       36.27       24.42      4.56 o 
  -8   6  10       11.88        6.88      3.03 o 
  -7   6  10      150.88      149.58      7.28 o 
  -6   6  10      170.71      149.52      6.97 o 
  -5   6  10      169.95      159.31     10.64 o 
  -4   6  10       17.72       21.06      3.25 o 
  -3   6  10      512.32      504.72     16.96 o 
  -2   6  10       32.21       33.24      3.49 o 
  -1   6  10        2.15        1.10      1.97 o 
   0   6  10        0.28        0.84      1.32 o 
   1   6  10     1750.82     1736.49     25.07 o 
   2   6  10      283.86      265.03      6.74 o 
   3   6  10      839.51      791.79     29.50 o 
   4   6  10      445.18      421.67     18.78 o 
   5   6  10      464.54      437.04     10.23 o 
   6   6  10        4.98        8.96      2.21 o 
   7   6  10      676.71      711.04     19.20 o 
   8   6  10       27.45       37.50      6.38 o 
   9   6  10       98.61      107.34      9.98 o 
  10   6  10       47.78       59.55      8.23 o 
 -10   7  10       23.04       23.94      5.76 o 
  -9   7  10        0.98        3.87      3.03 o 
  -8   7  10       54.54       56.52      5.26 o 
  -7   7  10      442.39      416.01     12.32 o 
  -6   7  10       10.12        7.42      2.94 o 
  -5   7  10      855.29      855.18     25.85 o 
  -4   7  10      374.12      331.70      9.96 o 
  -3   7  10      273.35      271.68     12.96 o 
  -2   7  10       64.36       55.59      4.33 o 
  -1   7  10      846.89      783.17     28.81 o 
   0   7  10       47.87       39.81      3.56 o 
   1   7  10       50.07       57.10      4.48 o 
   2   7  10      226.13      208.98      6.14 o 
   3   7  10      323.32      309.32     10.20 o 
   4   7  10      123.91      110.45      6.43 o 
   5   7  10        4.36        7.78      2.82 o 
   6   7  10      187.70      169.20      6.16 o 
   7   7  10        1.82        0.23      2.54 o 
   8   7  10       23.09       27.21      6.23 o 
   9   7  10       62.79       71.84     17.17 o 
  10   7  10       83.53       97.21     10.33 o 
 -10   8  10       97.54      101.47      9.04 o 
  -9   8  10       42.79       36.35      4.98 o 
  -8   8  10        5.00        5.55      3.09 o 
  -7   8  10       46.00       39.48      4.66 o 
  -6   8  10       77.16       77.58      6.96 o 
  -5   8  10        2.40       -0.79      2.22 o 
  -4   8  10        6.52        8.54      2.88 o 
  -3   8  10       23.53       17.58      3.52 o 
  -2   8  10       27.40       30.45      3.62 o 
  -1   8  10       18.77       20.40      3.92 o 
   0   8  10       12.69        9.37      2.80 o 
   1   8  10       21.48       20.11      3.92 o 
   2   8  10       73.07       80.29      4.08 o 
   3   8  10      134.50      141.69      7.07 o 
   4   8  10      216.48      207.89      8.91 o 
   5   8  10       51.03       54.80      5.20 o 
   6   8  10        7.16        5.49      2.80 o 
   7   8  10      162.17      149.75      6.18 o 
   8   8  10        0.16        0.17      4.19 o 
   9   8  10       93.13       94.03     10.80 o 
  -9   9  10        0.37        3.92      3.76 o 
  -8   9  10       61.12       61.34      7.84 o 
  -7   9  10       16.26       20.13      3.91 o 
  -6   9  10       11.52        8.68      3.12 o 
  -5   9  10      279.65      265.57      9.47 o 
  -4   9  10        1.80        1.44      2.22 o 
  -3   9  10      540.57      508.05     13.38 o 
  -2   9  10        5.57        6.33      2.56 o 
  -1   9  10       35.64       31.22      3.70 o 
   0   9  10       65.89       57.66      4.52 o 
   1   9  10        3.42        0.59      2.11 o 
   2   9  10       24.64       25.39      3.40 o 
   3   9  10        0.01       -2.58      2.83 o 
   4   9  10        3.24        3.85      3.01 o 
   5   9  10       34.88       38.30      8.37 o 
   6   9  10       22.56       27.90      4.58 o 
   7   9  10        0.19       -0.18      3.05 o 
   8   9  10       21.48       15.23     12.46 o 
  -9  10  10       39.79       54.69      7.68 o 
  -8  10  10       22.84       35.94      4.95 o 
  -7  10  10       62.97       67.51      5.74 o 
  -6  10  10       88.32       88.53      7.36 o 
  -5  10  10        0.14       -0.79      2.33 o 
  -4  10  10       18.36       20.44      3.60 o 
  -3  10  10       25.09       30.65      4.15 o 
  -2  10  10        5.24        0.81      2.41 o 
  -1  10  10       85.45       90.42      5.56 o 
   0  10  10        0.01        8.22      2.62 o 
   1  10  10        4.83        7.56      2.68 o 
   2  10  10       10.19        9.97      2.78 o 
   3  10  10       52.96       50.95      6.24 o 
   4  10  10        3.55        1.82      2.73 o 
   5  10  10      434.55      449.44     24.95 o 
   6  10  10        4.64        4.99      3.29 o 
   7  10  10       94.71       92.96      7.40 o 
   8  10  10       44.55       34.86     16.62 o 
  -8  11  10        7.01        5.85      3.57 o 
  -7  11  10       20.50       22.68      4.32 o 
  -6  11  10        0.49        0.10      4.24 o 
  -5  11  10      167.43      180.08      8.50 o 
  -4  11  10        3.89        7.12      3.10 o 
  -3  11  10      292.37      303.98     10.60 o 
  -2  11  10        1.52       -0.67      2.67 o 
  -1  11  10        0.41       -1.90      2.32 o 
   0  11  10       92.59       85.36      6.49 o 
   1  11  10       39.28       32.11      4.04 o 
   2  11  10       24.15       29.05      4.34 o 
   3  11  10       43.70       38.35      6.04 o 
   4  11  10        8.62        4.02      7.48 o 
   5  11  10       53.74       50.54      8.46 o 
   6  11  10       52.49       61.80      6.73 o 
   7  11  10       10.57        5.38      3.72 o 
  -6  12  10        6.27        2.35      5.36 o 
  -5  12  10        3.09        3.24      3.11 o 
  -4  12  10       13.74       14.16      3.76 o 
  -3  12  10        0.08       -1.56      2.58 o 
  -2  12  10      177.05      186.61      8.51 o 
  -1  12  10       88.60      101.18      6.41 o 
   0  12  10       56.58       54.57      4.96 o 
   1  12  10        0.23       -2.29      2.29 o 
   2  12  10        0.80       -0.15      2.87 o 
   3  12  10       88.11       75.96     11.63 o 
   4  12  10       39.73       51.83      7.17 o 
   5  12  10       28.86       13.66      8.86 o 
   6  12  10        7.85       12.81      4.94 o 
  -5  13  10      251.02      275.21     14.79 o 
  -4  13  10       25.76       22.65      5.36 o 
  -3  13  10       13.06       16.14      4.82 o 
  -2  13  10       38.85       38.02      5.52 o 
  -1  13  10       37.68       42.22      4.93 o 
   0  13  10        0.27       -3.82      3.92 o 
   1  13  10       19.46       16.94      3.76 o 
   2  13  10       43.09       53.23      5.81 o 
   3  13  10        0.01       -4.43      4.43 o 
   4  13  10       82.70       90.56      9.12 o 
  -2  14  10        0.13        2.63      3.37 o 
  -1  14  10        0.02       -2.61      2.61 o 
   0  14  10       16.79       15.29      4.88 o 
   1  14  10      148.57      163.34     12.91 o 
 -11   0  11        0.36       -1.42      3.09 o 
  -9   0  11       49.58       44.34      6.04 o 
  -7   0  11      161.03      142.57      9.02 o 
  -5   0  11       26.79       14.84      4.10 o 
  -3   0  11      378.86      367.68     10.13 o 
  -1   0  11      862.12      762.96     14.27 o 
   1   0  11     1080.39      991.01     22.43 o 
   3   0  11       22.17       20.26      2.97 o 
   5   0  11        8.13       10.99      2.76 o 
   7   0  11       27.12       21.60      7.20 o 
   9   0  11       63.35       65.92     11.08 o 
  11   0  11       49.05       32.13      9.42 o 
 -12   1  11        4.37        2.32      3.01 o 
 -11   1  11       85.45       86.96      6.32 o 
 -10   1  11       13.48        8.16      3.64 o 
  -9   1  11       23.33       37.72      4.64 o 
  -8   1  11       42.43       49.72      4.22 o 
  -7   1  11       48.59       47.68      3.55 o 
  -6   1  11        5.44        4.38      1.92 o 
  -5   1  11     1042.42     1046.51     15.66 o 
  -4   1  11      189.53      172.05      4.90 o 
  -3   1  11       34.84       40.85      2.87 o 
  -2   1  11        0.27        1.35      1.82 o 
  -1   1  11        2.17        0.94      1.14 o 
   0   1  11       40.39       44.89      2.49 o 
   1   1  11      283.76      289.21      5.17 o 
   2   1  11       51.03       53.41      3.21 o 
   3   1  11      224.32      167.44      4.76 o 
   4   1  11        0.77       -0.09      1.31 o 
   5   1  11        0.50        0.90      1.57 o 
   6   1  11      242.49      225.87      9.95 o 
   7   1  11        8.97        1.94      3.53 o 
   8   1  11       13.65       11.03      4.49 o 
   9   1  11      171.09      205.89     12.73 o 
  10   1  11       16.61       21.19      8.03 o 
  11   1  11       58.74       67.86      8.81 o 
 -11   2  11        4.59        7.01      4.18 o 
 -10   2  11       17.38       33.70      4.16 o 
  -9   2  11      252.83      288.02      9.69 o 
  -8   2  11        3.40        3.57      3.36 o 
  -7   2  11      171.34      183.08      8.56 o 
  -6   2  11       45.78       39.90      2.94 o 
  -5   2  11      215.30      234.05      5.98 o 
  -4   2  11      174.28      176.68      8.42 o 
  -3   2  11      331.33      334.96      8.88 o 
  -2   2  11       25.86       33.73      2.20 o 
  -1   2  11      216.46      196.09      4.55 o 
   0   2  11      204.41      201.11      4.60 o 
   1   2  11     1420.42     1385.89     15.94 o 
   2   2  11        5.82        8.12      1.62 o 
   3   2  11      396.33      409.42      7.88 o 
   4   2  11       10.61        4.17      1.61 o 
   5   2  11       12.34       11.74      2.07 o 
   6   2  11       52.20       48.62      4.08 o 
   7   2  11      334.47      310.47      9.66 o 
   8   2  11       90.11       95.73     22.71 o 
   9   2  11      138.37      132.44     10.77 o 
  10   2  11        4.46       11.32      4.88 o 
  11   2  11       58.07       63.23      9.01 o 
 -11   3  11        0.60        4.06      2.73 o 
 -10   3  11       52.87       47.28      4.92 o 
  -9   3  11        1.41        5.66      3.52 o 
  -8   3  11        0.59        0.19      2.18 o 
  -7   3  11       95.78      107.66      6.05 o 
  -6   3  11       71.57       71.72      4.62 o 
  -5   3  11       63.55       65.05      3.34 o 
  -4   3  11        2.30        7.83      1.73 o 
  -3   3  11       40.11       30.35      2.44 o 
  -2   3  11      184.90      201.40      5.28 o 
  -1   3  11     1066.52     1090.58     14.21 o 
   0   3  11       19.57       23.10      2.28 o 
   1   3  11      257.04      270.60      7.12 o 
   2   3  11       25.03       29.85      2.28 o 
   3   3  11       55.75       62.47      2.95 o 
   4   3  11      124.69      105.37      4.27 o 
   5   3  11      374.21      359.56      9.55 o 
   6   3  11       73.94       68.27      4.92 o 
   7   3  11      107.04      105.76      6.72 o 
   8   3  11        2.59       10.62      4.65 o 
   9   3  11      140.91      149.79     19.94 o 
  10   3  11      116.75       97.74      9.98 o 
 -11   4  11        7.06        7.68      3.95 o 
 -10   4  11      178.05      188.28     10.40 o 
  -9   4  11       34.88       37.49      4.56 o 
  -8   4  11       91.86      103.59      6.32 o 
  -7   4  11      598.08      552.01     12.15 o 
  -6   4  11       61.26       57.49      4.59 o 
  -5   4  11       17.63       14.93      2.39 o 
  -4   4  11      226.09      248.33      6.16 o 
  -3   4  11        6.74        8.97      2.39 o 
  -2   4  11      123.87      133.15      4.30 o 
  -1   4  11       43.45       45.57      2.87 o 
   0   4  11        6.33        1.57      1.19 o 
   1   4  11     1132.39     1063.52     14.05 o 
   2   4  11      111.96      100.05      4.16 o 
   3   4  11        6.54        6.05      1.57 o 
   4   4  11      252.76      238.70      6.36 o 
   5   4  11      578.25      555.22     12.56 o 
   6   4  11       32.46       31.25      3.47 o 
   7   4  11      368.12      341.75     10.08 o 
   8   4  11      173.94      169.95     11.91 o 
   9   4  11      257.80      217.12     20.22 o 
  10   4  11        4.69        1.20      4.49 o 
 -11   5  11       23.86       21.22      9.18 o 
 -10   5  11        5.47       12.59      4.43 o 
  -9   5  11       29.49       41.05      5.84 o 
  -8   5  11      179.79      195.81      8.27 o 
  -7   5  11       68.06       82.77      7.84 o 
  -6   5  11      695.80      706.92     20.25 o 
  -5   5  11      899.54      840.30     17.60 o 
  -4   5  11      186.45      170.17      6.79 o 
  -3   5  11      136.28      132.53     10.00 o 
  -2   5  11      627.32      611.21     10.48 o 
  -1   5  11     1023.87      985.14     17.45 o 
   0   5  11      200.58      217.96      5.00 o 
   1   5  11      151.98      148.58      4.17 o 
   2   5  11      216.16      184.23      5.61 o 
   3   5  11      129.16      155.14      8.56 o 
   4   5  11        7.80        4.50      1.89 o 
   5   5  11       51.57       44.27      4.22 o 
   6   5  11       10.48       18.03      4.24 o 
   7   5  11        0.49        1.33      2.19 o 
   8   5  11        3.92        6.17      4.49 o 
   9   5  11        0.30        1.50      4.65 o 
  10   5  11       10.52       21.33      6.06 o 
 -10   6  11       88.84       92.58     11.87 o 
  -9   6  11       74.91       94.92     11.67 o 
  -8   6  11       80.25       69.24      6.08 o 
  -7   6  11       99.28       82.33      5.80 o 
  -6   6  11      228.55      194.41      8.12 o 
  -5   6  11        9.94        5.09      2.55 o 
  -4   6  11       15.58       10.21      2.89 o 
  -3   6  11      123.91      130.02      6.18 o 
  -2   6  11        9.76        6.44      2.45 o 
  -1   6  11        0.82        0.58      2.05 o 
   0   6  11      648.55      621.94     13.50 o 
   1   6  11      469.81      443.35      9.47 o 
   2   6  11      107.00       96.27      5.72 o 
   3   6  11      241.10      248.01      9.72 o 
   4   6  11       38.99       39.43      5.33 o 
   5   6  11       14.24       21.29      2.72 o 
   6   6  11      477.24      482.12     11.76 o 
   7   6  11        8.48        1.34      3.32 o 
   8   6  11      171.86      191.70     12.69 o 
   9   6  11        3.63        4.03      9.97 o 
 -10   7  11       69.81       79.75      7.96 o 
  -9   7  11        4.25       -2.31      2.92 o 
  -8   7  11      155.94      175.41      8.81 o 
  -7   7  11       27.22       27.61      5.36 o 
  -6   7  11      144.35      135.69      7.05 o 
  -5   7  11        0.18        2.94      2.41 o 
  -4   7  11       12.07       14.64      3.15 o 
  -3   7  11        0.05       -0.79      2.06 o 
  -2   7  11      243.75      235.28      9.04 o 
  -1   7  11       59.88       58.57      4.34 o 
   0   7  11      188.21      196.27      8.44 o 
   1   7  11       63.78       73.89      4.72 o 
   2   7  11        3.73        4.97      3.39 o 
   3   7  11      202.94      153.74      7.40 o 
   4   7  11        3.28       -1.42      2.19 o 
   5   7  11       66.99       59.20      3.81 o 
   6   7  11       74.60       76.90      5.04 o 
   7   7  11        4.92        3.46      3.49 o 
   8   7  11        0.26       -1.25      3.05 o 
   9   7  11       31.58       33.45     10.80 o 
  -9   8  11       13.62        9.63      3.95 o 
  -8   8  11        7.29        3.94      3.28 o 
  -7   8  11       46.06       34.90      4.72 o 
  -6   8  11       55.17       60.60      5.24 o 
  -5   8  11        5.89       13.65      3.19 o 
  -4   8  11       12.07       12.07      3.09 o 
  -3   8  11        3.23        1.28      2.26 o 
  -2   8  11        4.74        3.72      3.00 o 
  -1   8  11      288.31      279.65      9.03 o 
   0   8  11       48.77       57.85      8.32 o 
   1   8  11      138.02      135.74      6.24 o 
   2   8  11      114.10      112.43      8.51 o 
   3   8  11      119.54      113.88      9.08 o 
   4   8  11      442.38      398.38     17.61 o 
   5   8  11       46.83       29.06      6.59 o 
   6   8  11      211.39      200.10      6.89 o 
   7   8  11       27.81       35.57      5.64 o 
   8   8  11      369.38      390.46     16.15 o 
  -9   9  11       35.96       36.57      5.76 o 
  -8   9  11       28.95       31.52      4.83 o 
  -7   9  11        2.99        3.52      3.13 o 
  -6   9  11      101.12       91.38      6.23 o 
  -5   9  11       27.59       29.30      4.16 o 
  -4   9  11      128.77      118.52      6.65 o 
  -3   9  11        0.60        0.64      2.25 o 
  -2   9  11      124.13      120.55      6.45 o 
  -1   9  11      479.34      461.02     12.35 o 
   0   9  11        5.22        2.74      2.89 o 
   1   9  11        0.18        1.74      2.33 o 
   2   9  11       54.81       58.82      6.92 o 
   3   9  11       78.59       69.57      8.86 o 
   4   9  11        5.02       10.41      3.34 o 
   5   9  11        1.66        3.43      2.82 o 
   6   9  11        0.15       -1.61      2.82 o 
   7   9  11       26.76       20.57      6.90 o 
   8   9  11        1.95        4.99      4.01 o 
  -8  10  11       48.89       50.47      5.82 o 
  -7  10  11       28.35       31.08      4.69 o 
  -6  10  11       37.02       45.22      7.30 o 
  -5  10  11        0.00       -2.41      2.41 o 
  -4  10  11       18.57       19.04      3.62 o 
  -3  10  11       66.72       64.63      6.74 o 
  -2  10  11       84.55       78.36      5.69 o 
  -1  10  11      104.80      112.90      6.30 o 
   0  10  11       98.28       97.10      5.81 o 
   1  10  11       80.25       80.09      5.43 o 
   2  10  11      114.87      109.57      8.65 o 
   3  10  11        1.12        0.70      3.35 o 
   4  10  11      216.66      203.07     25.49 o 
   5  10  11        0.65        3.00      3.01 o 
   6  10  11       72.78       77.38      6.68 o 
   7  10  11       46.10       62.07      6.36 o 
  -7  11  11        2.20        2.61      3.03 o 
  -6  11  11       74.84       91.34      6.79 o 
  -5  11  11        4.45       -1.27      2.68 o 
  -4  11  11      105.00       93.31      6.63 o 
  -3  11  11        2.83        4.16      2.99 o 
  -2  11  11       30.18       22.47      4.05 o 
  -1  11  11        1.88        1.30      2.41 o 
   0  11  11        0.83        6.59      2.87 o 
   1  11  11       65.10       57.66      4.97 o 
   2  11  11      246.65      255.62     13.31 o 
   3  11  11       35.36       32.06      6.04 o 
   4  11  11        5.57        4.17      4.34 o 
   5  11  11        2.15       -2.82      3.51 o 
   6  11  11        3.16       -2.90      3.16 o 
  -6  12  11       11.54       13.65      3.93 o 
  -5  12  11        4.46        4.28      3.43 o 
  -4  12  11       23.94       28.06      8.47 o 
  -3  12  11       13.27       11.47      3.70 o 
  -2  12  11        2.84        2.17      2.98 o 
  -1  12  11       54.87       60.53      5.52 o 
   0  12  11        3.38        3.96      3.25 o 
   1  12  11       13.31       16.67      4.32 o 
   2  12  11       42.42       46.91      6.76 o 
   3  12  11       10.99       12.21      5.12 o 
   4  12  11      262.30      268.03     14.51 o 
   5  12  11      149.01      173.52     20.77 o 
  -4  13  11       25.67       19.49      4.48 o 
  -3  13  11        7.69       11.14      3.85 o 
  -2  13  11       64.81       67.63      6.00 o 
  -1  13  11       37.39       42.93      5.16 o 
   0  13  11       45.43       37.58      4.97 o 
   1  13  11        1.70        2.60      3.58 o 
   2  13  11       23.91       26.01      5.84 o 
   3  13  11       81.97       94.43      9.05 o 
 -10   0  12        0.17       -0.18      5.26 o 
  -8   0  12      114.58      117.82      9.12 o 
  -6   0  12      767.05      712.72     21.98 o 
  -4   0  12      405.18      375.75     15.24 o 
  -2   0  12      565.17      590.64     19.29 o 
   0   0  12      439.80      401.57     10.48 o 
   2   0  12       29.45       29.65      3.24 o 
   4   0  12      249.68      233.66      8.59 o 
   6   0  12       75.06      101.35      6.35 o 
   8   0  12        0.14       -1.66      4.99 o 
  10   0  12       74.42      106.36     14.96 o 
 -11   1  12       20.49       18.35      3.78 o 
 -10   1  12       15.20       18.06      3.61 o 
  -9   1  12        1.36       -0.05      4.24 o 
  -8   1  12       95.59       93.50      5.83 o 
  -7   1  12       10.60       11.05      3.92 o 
  -6   1  12       23.61       22.70      2.90 o 
  -5   1  12       34.89       32.08      2.99 o 
  -4   1  12      949.28      952.59     14.60 o 
  -3   1  12        0.10       -0.22      1.42 o 
  -2   1  12       33.33       28.60      2.21 o 
  -1   1  12       36.89       26.44      1.96 o 
   0   1  12       52.25       49.62      2.41 o 
   1   1  12       93.24       97.03      3.75 o 
   2   1  12        0.80       -0.58      1.20 o 
   3   1  12      167.20      161.68      4.89 o 
   4   1  12      359.58      366.13      7.84 o 
   5   1  12      149.94      159.44      5.19 o 
   6   1  12       53.52       48.74      3.68 o 
   7   1  12       60.67       56.37      5.63 o 
   8   1  12      138.54      133.87     10.16 o 
   9   1  12       11.33       16.86      5.28 o 
  10   1  12       24.72       28.21      8.59 o 
 -11   2  12       46.24       54.89      7.20 o 
 -10   2  12       67.14       53.62      5.44 o 
  -9   2  12       12.07       11.29      3.28 o 
  -8   2  12      201.76      185.02      7.74 o 
  -7   2  12      149.26      140.83      7.84 o 
  -6   2  12       53.76       52.13      4.22 o 
  -5   2  12       15.64       14.12      2.11 o 
  -4   2  12      102.47      115.58      4.31 o 
  -3   2  12       35.37       29.48      2.57 o 
  -2   2  12     1184.61     1145.86     16.50 o 
  -1   2  12      309.04      311.84      6.14 o 
   0   2  12     1143.01     1091.98     14.36 o 
   1   2  12      656.52      612.09     10.37 o 
   2   2  12      354.78      331.88      7.60 o 
   3   2  12      293.94      288.39      6.58 o 
   4   2  12        8.16       10.34      1.95 o 
   5   2  12      107.78       88.56      4.04 o 
   6   2  12      684.04      695.03     22.01 o 
   7   2  12      101.81      114.99      7.38 o 
   8   2  12       84.83       90.85      8.98 o 
   9   2  12       11.90       10.38      5.28 o 
  10   2  12       89.86       87.58     17.45 o 
 -11   3  12       24.87       35.72      4.77 o 
 -10   3  12       63.10       70.17      6.24 o 
  -9   3  12       51.09       51.00      4.80 o 
  -8   3  12      464.02      464.58     12.70 o 
  -7   3  12        1.17        1.79      2.26 o 
  -6   3  12      287.55      264.27      7.65 o 
  -5   3  12      637.18      616.67     17.39 o 
  -4   3  12      779.35      732.24     12.32 o 
  -3   3  12       93.35       89.10      3.85 o 
  -2   3  12     2049.92     1993.36     26.70 o 
  -1   3  12       38.80       36.55      3.05 o 
   0   3  12      475.23      487.84      8.17 o 
   1   3  12      133.14      128.66      5.47 o 
   2   3  12        3.97        7.47      1.62 o 
   3   3  12      199.88      175.42      5.04 o 
   4   3  12      208.04      217.01      6.04 o 
   5   3  12       17.24       11.62      2.17 o 
   6   3  12        4.93        5.42      2.32 o 
   7   3  12       56.27       45.42      6.01 o 
   8   3  12      130.52      136.60     10.88 o 
   9   3  12       30.67       37.45      7.24 o 
  10   3  12      111.45      116.89     16.07 o 
 -11   4  12        2.60       11.08      6.09 o 
 -10   4  12      638.32      699.29     25.03 o 
  -9   4  12        2.50        0.48      3.56 o 
  -8   4  12      553.80      548.61     17.28 o 
  -7   4  12        7.58       10.59      3.84 o 
  -6   4  12        2.60        0.57      1.83 o 
  -5   4  12       74.47       73.73      4.11 o 
  -4   4  12      264.82      265.38      7.30 o 
  -3   4  12       53.26       50.51      3.08 o 
  -2   4  12        0.82       -0.16      1.53 o 
  -1   4  12        7.96        2.37      1.62 o 
   0   4  12     1663.94     1575.08     19.43 o 
   1   4  12       69.96       65.56      3.48 o 
   2   4  12       21.72       20.77      2.47 o 
   3   4  12       64.98       59.87      3.13 o 
   4   4  12      259.74      257.76      6.91 o 
   5   4  12      157.29      152.89      6.23 o 
   6   4  12      237.05      225.29      7.95 o 
   7   4  12      164.26      183.34      9.52 o 
   8   4  12       26.92       40.04      7.02 o 
   9   4  12       45.00       48.73      8.02 o 
  10   4  12      200.81      210.81     30.19 o 
 -10   5  12       34.31       34.85      6.03 o 
  -9   5  12        0.11        0.63      3.72 o 
  -8   5  12      354.13      349.79     13.86 o 
  -7   5  12      139.08      132.83      7.15 o 
  -6   5  12      114.21      130.21      6.74 o 
  -5   5  12       28.11       34.23      4.04 o 
  -4   5  12       14.10        6.59      2.43 o 
  -3   5  12      358.92      373.80     11.76 o 
  -2   5  12      763.52      721.59     15.53 o 
  -1   5  12      171.71      177.39      5.93 o 
   0   5  12      194.33      230.09      8.82 o 
   1   5  12        0.14       -0.89      1.43 o 
   2   5  12        1.10        1.90      1.66 o 
   3   5  12       19.89       21.60      2.90 o 
   4   5  12      283.89      264.12      9.92 o 
   5   5  12        1.51        1.36      1.97 o 
   6   5  12       69.33       69.91      6.00 o 
   7   5  12        0.01        2.48      3.01 o 
   8   5  12        0.08        0.07      3.05 o 
   9   5  12        7.26       14.68      6.92 o 
 -10   6  12        4.91       -1.59      3.45 o 
  -9   6  12      176.43      209.29     24.52 o 
  -8   6  12        8.30        9.56      3.43 o 
  -7   6  12        3.87        0.54      2.46 o 
  -6   6  12        0.11        0.45      2.41 o 
  -5   6  12       63.09       63.78      5.07 o 
  -4   6  12        1.37        5.98      2.67 o 
  -3   6  12      144.35      147.68      7.27 o 
  -2   6  12       87.03       84.71      5.31 o 
  -1   6  12       48.73       43.49      3.98 o 
   0   6  12        0.33        4.55      2.29 o 
   1   6  12       13.58        9.42      6.09 o 
   2   6  12       92.57      114.09      6.55 o 
   3   6  12       36.55       42.30      6.05 o 
   4   6  12        7.28        7.20      2.25 o 
   5   6  12      183.76      189.73      6.93 o 
   6   6  12       99.45      108.25      9.06 o 
   7   6  12      181.38      199.76      9.72 o 
   8   6  12       53.29       47.65      6.01 o 
   9   6  12        2.92       -3.69      4.65 o 
  -9   7  12       18.13       13.60      4.68 o 
  -8   7  12        8.66        6.44      3.58 o 
  -7   7  12      184.93      177.10      8.42 o 
  -6   7  12       22.49       13.78      3.84 o 
  -5   7  12      162.25      173.01      9.52 o 
  -4   7  12       91.52       89.87      5.85 o 
  -3   7  12      837.03      794.65     17.57 o 
  -2   7  12       24.45       24.48      3.58 o 
  -1   7  12      628.72      660.48     14.89 o 
   0   7  12       70.14       86.81      5.36 o 
   1   7  12        2.62       -1.69      3.18 o 
   2   7  12        0.06        1.35      3.27 o 
   3   7  12        2.62        7.94      2.91 o 
   4   7  12        0.22        2.14      3.02 o 
   5   7  12        0.06        0.35      1.97 o 
   6   7  12       58.62       45.44      5.45 o 
   7   7  12        0.11        0.99      3.12 o 
   8   7  12       12.21        6.50      4.14 o 
  -9   8  12       20.31       22.86      4.66 o 
  -8   8  12        9.80       14.00      4.06 o 
  -7   8  12        7.53        1.65      2.97 o 
  -6   8  12        3.06        1.88      2.85 o 
  -5   8  12        0.25        0.12      2.38 o 
  -4   8  12        1.42        5.48      2.50 o 
  -3   8  12       17.02       14.21      3.21 o 
  -2   8  12        2.56        1.91      2.47 o 
  -1   8  12       90.82       92.70      5.66 o 
   0   8  12        6.04        2.91      2.56 o 
   1   8  12      351.98      318.33     14.04 o 
   2   8  12       18.51       20.25      5.19 o 
   3   8  12      257.73      266.45     13.02 o 
   4   8  12        2.38        3.30      2.67 o 
   5   8  12      153.73      159.62      6.09 o 
   6   8  12        4.86        3.28      3.16 o 
   7   8  12      324.31      362.17     14.58 o 
   8   8  12       12.12       15.78      4.55 o 
  -8   9  12        9.48        8.75      3.73 o 
  -7   9  12       43.72       48.87      5.41 o 
  -6   9  12        1.17        0.05      2.89 o 
  -5   9  12      208.75      209.81      9.00 o 
  -4   9  12       13.17        7.17      3.15 o 
  -3   9  12       62.14       60.16      6.57 o 
  -2   9  12       50.17       48.40      4.73 o 
  -1   9  12      307.59      296.37     10.00 o 
   0   9  12      137.41      148.03      7.08 o 
   1   9  12      291.82      286.90     20.50 o 
   2   9  12      137.10      131.01     21.61 o 
   3   9  12        9.82       12.53      4.27 o 
   4   9  12       15.26       19.61      5.19 o 
   5   9  12        2.85        0.29      3.07 o 
   6   9  12       12.39       13.97      4.05 o 
   7   9  12        5.98        6.47      3.92 o 
  -7  10  12        1.16       -2.51      2.92 o 
  -6  10  12       14.21       18.82      4.04 o 
  -5  10  12        1.03        1.37      2.89 o 
  -4  10  12       16.14       19.37      3.82 o 
  -3  10  12        7.69        7.68      3.03 o 
  -2  10  12       86.14       65.11      5.92 o 
  -1  10  12        1.75        0.45      2.64 o 
   0  10  12       40.26       53.38      4.93 o 
   1  10  12       15.03       21.04      7.48 o 
   2  10  12       37.06       34.68     13.57 o 
   3  10  12      245.87      262.58     23.82 o 
   4  10  12        6.54        2.19      4.10 o 
   5  10  12       78.58       76.84      8.38 o 
   6  10  12       30.39       31.77      5.24 o 
  -6  11  12       28.16       39.37      6.97 o 
  -5  11  12      178.11      185.90      9.23 o 
  -4  11  12        2.33        3.24      3.02 o 
  -3  11  12       31.48       39.93      5.06 o 
  -2  11  12       28.84       30.24      4.55 o 
  -1  11  12       60.07       58.93      5.34 o 
   0  11  12        2.50       -0.24      2.75 o 
   1  11  12      141.56      141.50     10.33 o 
   2  11  12       16.01       22.82      5.53 o 
   3  11  12        6.33        4.20      4.51 o 
   4  11  12       13.63       16.70      5.94 o 
   5  11  12        3.05        2.17      4.91 o 
  -4  12  12        5.26        5.24      3.60 o 
  -3  12  12       17.91       16.63      3.94 o 
  -2  12  12       44.72       47.76      5.76 o 
  -1  12  12       25.93       45.02      5.10 o 
   0  12  12       15.62       14.79      3.77 o 
   1  12  12      111.65      115.35      9.85 o 
   2  12  12        0.31        2.87      3.85 o 
   3  12  12      185.64      202.00     12.77 o 
  -1  13  12      248.15      276.69     14.83 o 
   0  13  12       23.71       22.34      5.84 o 
  -9   0  13       17.23       19.76      8.59 o 
  -7   0  13       83.81       81.07      8.03 o 
  -5   0  13      168.02      180.44      8.08 o 
  -3   0  13      397.30      380.73     11.48 o 
  -1   0  13      105.71       97.08      4.76 o 
   1   0  13       25.68       30.31      3.49 o 
   3   0  13      165.61      186.20      7.84 o 
   5   0  13     1347.56     1311.85     27.72 o 
   7   0  13      114.06      120.21     14.40 o 
   9   0  13      324.25      318.06     23.83 o 
 -10   1  13        7.19        5.23      3.12 o 
  -9   1  13       24.92       19.35      3.91 o 
  -8   1  13       14.57       12.42      3.23 o 
  -7   1  13      127.49      132.36      6.58 o 
  -6   1  13      254.63      240.07     12.76 o 
  -5   1  13       97.81       99.71      6.26 o 
  -4   1  13      130.58      127.79      7.13 o 
  -3   1  13       36.52       31.40      2.96 o 
  -2   1  13        3.29        3.88      1.68 o 
  -1   1  13        1.17       -0.44      1.15 o 
   0   1  13       69.45       68.11      3.29 o 
   1   1  13      148.53      154.26      4.80 o 
   2   1  13      497.18      457.93      8.79 o 
   3   1  13      523.55      566.37     10.45 o 
   4   1  13       56.12       46.05      3.16 o 
   5   1  13      139.52      142.35      5.13 o 
   6   1  13        3.58       -0.87      1.87 o 
   7   1  13      199.63      182.64      9.19 o 
   8   1  13       30.75       29.12      6.45 o 
   9   1  13       92.20       85.37      9.59 o 
 -10   2  13       20.29       14.39      3.76 o 
  -9   2  13      154.20      153.61     14.79 o 
  -8   2  13        0.26        3.54      3.68 o 
  -7   2  13       22.94       15.14      3.25 o 
  -6   2  13       86.23       74.25      4.91 o 
  -5   2  13      151.18      135.69      5.47 o 
  -4   2  13      190.71      198.93      5.85 o 
  -3   2  13      142.66      146.32      4.85 o 
  -2   2  13       30.08       33.20      2.60 o 
  -1   2  13      109.40       99.95      3.91 o 
   0   2  13      242.23      244.85      6.01 o 
   1   2  13        4.34        4.54      2.27 o 
   2   2  13       48.00       44.75      2.85 o 
   3   2  13       76.80       71.91      4.38 o 
   4   2  13        5.50       10.70      2.04 o 
   5   2  13       26.10       33.91      3.96 o 
   6   2  13       29.73       38.59      4.78 o 
   7   2  13      305.33      297.10     11.67 o 
   8   2  13       16.38        9.33      5.05 o 
   9   2  13       79.75       90.51      9.79 o 
 -10   3  13        6.78        8.65      4.60 o 
  -9   3  13      509.84      492.05     13.99 o 
  -8   3  13       26.64       38.90      4.49 o 
  -7   3  13      296.25      311.57      9.91 o 
  -6   3  13       76.54       88.11      6.00 o 
  -5   3  13      153.20      154.09      6.20 o 
  -4   3  13       37.32       34.32      3.01 o 
  -3   3  13     1065.27     1066.25     16.21 o 
  -2   3  13      137.71      153.60      4.95 o 
  -1   3  13       24.71       21.93      2.41 o 
   0   3  13      265.80      282.61      7.14 o 
   1   3  13      189.83      193.09      6.90 o 
   2   3  13      234.85      231.99      6.02 o 
   3   3  13      303.81      294.29      8.10 o 
   4   3  13        0.20        1.40      1.60 o 
   5   3  13       28.00       31.19      3.12 o 
   6   3  13       22.23       16.34      3.82 o 
   7   3  13        6.71        0.21      2.76 o 
   8   3  13       15.00       14.71      5.43 o 
   9   3  13       90.40      108.58     10.55 o 
 -10   4  13       10.69       17.61      5.01 o 
  -9   4  13       97.54       80.86      9.67 o 
  -8   4  13        0.12       -0.67      3.12 o 
  -7   4  13        2.39       -2.26      3.38 o 
  -6   4  13       53.53       48.67      7.55 o 
  -5   4  13      323.45      328.32     10.34 o 
  -4   4  13        1.34        2.54      1.93 o 
  -3   4  13      111.56      101.41      4.65 o 
  -2   4  13      107.34      114.38      4.47 o 
  -1   4  13      523.66      487.70      9.36 o 
   0   4  13       28.68       25.25      2.98 o 
   1   4  13       36.71       44.41      3.61 o 
   2   4  13       47.52       41.96      2.87 o 
   3   4  13      197.27      202.04      5.67 o 
   4   4  13      183.07      191.75      6.16 o 
   5   4  13      310.12      298.85      9.20 o 
   6   4  13      232.14      268.54     10.94 o 
   7   4  13      171.44      188.77      9.42 o 
   8   4  13       43.64       33.36      7.05 o 
   9   4  13      186.46      182.04     36.57 o 
 -10   5  13       24.79       16.06      6.65 o 
  -9   5  13       20.55       22.00      5.84 o 
  -8   5  13        6.99        0.21      3.40 o 
  -7   5  13        2.67        1.63      3.14 o 
  -6   5  13       86.36       84.36      5.74 o 
  -5   5  13      165.92      187.68     10.80 o 
  -4   5  13       86.63       96.79      6.40 o 
  -3   5  13      440.30      446.03     15.60 o 
  -2   5  13      157.49      175.47      7.16 o 
  -1   5  13        4.94        1.84      2.22 o 
   0   5  13        0.03       -1.91      1.91 o 
   1   5  13      168.85      184.23     10.33 o 
   2   5  13      415.94      401.25     10.82 o 
   3   5  13      217.62      229.77      8.02 o 
   4   5  13       89.86       86.68      5.28 o 
   5   5  13        9.95        6.07      3.79 o 
   6   5  13        5.69        4.27      3.17 o 
   7   5  13       14.78       16.45      4.17 o 
   8   5  13        0.98       -2.32      5.20 o 
  -9   6  13       20.37       15.13      4.95 o 
  -8   6  13       22.49       17.17      4.84 o 
  -7   6  13       13.70        8.70      3.47 o 
  -6   6  13        1.87        2.55      2.93 o 
  -5   6  13      146.71      127.16      6.79 o 
  -4   6  13       27.12       27.74      3.94 o 
  -3   6  13        6.68        4.18      2.64 o 
  -2   6  13        7.63       13.31      3.14 o 
  -1   6  13        1.65        0.64      2.29 o 
   0   6  13       48.86       54.22      6.92 o 
   1   6  13       35.86       26.08      8.31 o 
   2   6  13       40.34       37.88      5.84 o 
   3   6  13      161.54      154.70      7.96 o 
   4   6  13      701.46      687.03     15.17 o 
   5   6  13       76.72       65.78      6.03 o 
   6   6  13      158.83      157.92     12.01 o 
   7   6  13       82.39      105.19      7.79 o 
   8   6  13      125.50      122.12      8.68 o 
  -9   7  13        1.51        4.35      4.26 o 
  -8   7  13       33.75       40.80      6.12 o 
  -7   7  13        1.43       -0.34      2.74 o 
  -6   7  13      141.56      132.21      7.37 o 
  -5   7  13       32.95       34.18      5.60 o 
  -4   7  13      161.47      176.91      8.09 o 
  -3   7  13       60.52       51.93      4.87 o 
  -2   7  13      133.86      144.65      6.98 o 
  -1   7  13        3.63        4.18      2.56 o 
   0   7  13      342.32      328.32     14.27 o 
   1   7  13      358.55      336.60     20.50 o 
   2   7  13       33.57       34.46      5.99 o 
   3   7  13        0.30        1.45      3.77 o 
   4   7  13        1.73       -1.71      2.08 o 
   5   7  13        2.75        2.25      3.05 o 
   6   7  13        9.04        8.23      4.72 o 
   7   7  13        5.99        7.61      4.01 o 
   8   7  13        2.42        6.65      6.65 o 
  -8   8  13        4.13        1.87      2.99 o 
  -7   8  13       18.13       18.74      4.42 o 
  -6   8  13        7.02        1.72      3.14 o 
  -5   8  13       75.22       72.11      5.77 o 
  -4   8  13        1.24       -2.59      2.59 o 
  -3   8  13       13.39       11.31      3.85 o 
  -2   8  13       91.51       95.92      5.90 o 
  -1   8  13      104.30      110.54      6.34 o 
   0   8  13        2.04       -0.26      3.60 o 
   1   8  13       79.51       78.67      7.98 o 
   2   8  13       99.92      109.13      8.91 o 
   3   8  13        4.65        1.58      3.99 o 
   4   8  13      100.09      111.93      9.58 o 
   5   8  13        1.52        2.72      5.86 o 
   6   8  13       81.37       77.87      9.35 o 
   7   8  13        7.83        9.63      4.21 o 
  -7   9  13        3.24        0.83      3.44 o 
  -6   9  13       59.85       78.00      6.32 o 
  -5   9  13        0.20       -1.91      2.64 o 
  -4   9  13      127.58      118.16      7.14 o 
  -3   9  13       16.74       21.44      4.67 o 
  -2   9  13      284.63      306.78     10.52 o 
  -1   9  13        2.77        9.86      3.11 o 
   0   9  13       53.86       58.93      7.32 o 
   1   9  13        0.20       -2.86      3.35 o 
   2   9  13        0.04       -3.88      3.88 o 
   3   9  13       39.47       43.54      9.69 o 
   4   9  13        0.00       -0.50      3.35 o 
   5   9  13       73.84       79.29     20.50 o 
   6   9  13       40.88       32.78      5.98 o 
  -6  10  13        2.07        1.16      3.05 o 
  -5  10  13        0.06        1.59      3.18 o 
  -4  10  13        0.04        0.62      2.90 o 
  -3  10  13        4.03        7.84      3.47 o 
  -2  10  13        0.50       -2.53      3.44 o 
  -1  10  13        2.42        4.66      3.31 o 
   0  10  13      346.62      348.47     16.01 o 
   1  10  13       34.56       42.49      9.69 o 
   2  10  13       46.45       42.52      6.96 o 
   3  10  13       27.73       27.70      7.20 o 
   4  10  13      222.33      242.38     13.96 o 
   5  10  13        0.45        3.43      4.61 o 
  -5  11  13        2.81        1.23      3.07 o 
  -4  11  13      141.82      139.08     17.43 o 
  -3  11  13      130.12      133.70      8.06 o 
  -2  11  13      226.22      250.23     14.23 o 
  -1  11  13       27.85       31.82      4.70 o 
   0  11  13       30.60       42.46      6.92 o 
   1  11  13       76.45       96.07      9.30 o 
   2  11  13        0.39       -3.73      4.10 o 
   3  11  13       14.75       10.90      5.12 o 
   4  11  13       12.40        4.67      4.84 o 
  -2  12  13        0.09       -3.00      4.16 o 
  -1  12  13        0.69        3.09      3.31 o 
   0  12  13      134.00      153.55     11.67 o 
   1  12  13       21.23       23.87      6.24 o 
 -10   0  14       31.24       28.88      7.75 o 
  -8   0  14      285.10      276.36     13.98 o 
  -6   0  14       12.07        9.89      5.20 o 
  -4   0  14       10.79       12.24      3.21 o 
  -2   0  14       65.40       65.01      4.78 o 
   0   0  14      814.90      712.08     17.07 o 
   2   0  14      242.67      230.11      8.72 o 
   4   0  14      187.28      175.09     10.58 o 
   6   0  14      577.19      590.96     20.67 o 
   8   0  14      191.16      223.27     19.94 o 
 -10   1  14       51.91       61.32      5.79 o 
  -9   1  14        8.70        3.80      3.01 o 
  -8   1  14       60.86       62.57      5.31 o 
  -7   1  14      117.97      118.49      9.18 o 
  -6   1  14      348.30      358.94     12.67 o 
  -5   1  14       17.15       17.67      2.87 o 
  -4   1  14      127.88      128.49      5.48 o 
  -3   1  14        0.08        1.09      1.68 o 
  -2   1  14       73.25       73.09      3.42 o 
  -1   1  14        1.52        0.48      1.64 o 
   0   1  14      243.32      259.07      6.47 o 
   1   1  14        1.28        1.35      1.47 o 
   2   1  14      270.00      291.94      7.06 o 
   3   1  14        0.69       -0.55      1.56 o 
   4   1  14       73.14       77.52      4.01 o 
   5   1  14       60.76       60.33      4.22 o 
   6   1  14       17.25       18.32      4.08 o 
   7   1  14      116.60      124.10     21.16 o 
   8   1  14      221.10      227.83     14.48 o 
   9   1  14        0.09       -3.68      4.26 o 
 -10   2  14       76.81       84.94      9.51 o 
  -9   2  14       17.08       20.24      4.10 o 
  -8   2  14      217.53      239.53     11.41 o 
  -7   2  14       10.01       12.54      3.07 o 
  -6   2  14       20.54       34.49      4.76 o 
  -5   2  14      619.82      614.97     14.39 o 
  -4   2  14       19.70       13.71      2.71 o 
  -3   2  14        0.88       -1.13      1.57 o 
  -2   2  14       96.40       91.37      4.10 o 
  -1   2  14       11.07        7.47      2.01 o 
   0   2  14        0.08       -0.74      1.46 o 
   1   2  14        5.75        5.62      1.80 o 
   2   2  14      181.67      176.04      5.33 o 
   3   2  14       13.41       18.94      2.40 o 
   4   2  14       55.42       58.56      3.63 o 
   5   2  14       21.21       14.80      2.84 o 
   6   2  14      209.24      217.30     12.69 o 
   7   2  14        3.55        2.73      3.15 o 
   8   2  14      179.63      166.43     12.52 o 
  -9   3  14       27.90       19.67      5.36 o 
  -8   3  14       81.11      102.23     11.95 o 
  -7   3  14       67.75       62.15      5.20 o 
  -6   3  14      101.72      112.14      6.07 o 
  -5   3  14      247.58      267.58     15.66 o 
  -4   3  14        6.41        7.59      3.84 o 
  -3   3  14      101.70       95.86      4.32 o 
  -2   3  14       48.86       42.56      3.09 o 
  -1   3  14       44.28       50.85      3.86 o 
   0   3  14      130.15      132.01      5.10 o 
   1   3  14        0.06       -0.30      1.50 o 
   2   3  14      330.28      338.53      9.14 o 
   3   3  14       40.15       37.03      2.95 o 
   4   3  14       61.95       77.03      4.00 o 
   5   3  14       59.47       72.62      5.00 o 
   6   3  14       41.35       34.80      4.96 o 
   7   3  14       15.43       18.06      4.39 o 
   8   3  14      149.13      122.76     10.95 o 
  -9   4  14      112.74      129.60      9.48 o 
  -8   4  14        5.53        7.83      4.14 o 
  -7   4  14       71.58       84.97      8.28 o 
  -6   4  14       32.46       29.73      4.94 o 
  -5   4  14        8.14       10.24      6.46 o 
  -4   4  14       23.50       17.33      3.60 o 
  -3   4  14      198.93      207.70      7.86 o 
  -2   4  14      111.38      114.10      5.94 o 
  -1   4  14        7.38        4.58      2.68 o 
   0   4  14      115.18       95.33      5.05 o 
   1   4  14        0.27       -0.02      1.85 o 
   2   4  14      122.88      116.25      5.42 o 
   3   4  14      237.42      233.88      6.38 o 
   4   4  14       70.70       72.65      8.00 o 
   5   4  14      196.11      213.76     10.47 o 
   6   4  14      116.21      113.30      8.03 o 
   7   4  14        0.34        0.37      3.12 o 
   8   4  14       56.49       60.17      9.74 o 
  -9   5  14        0.02       -0.29      3.53 o 
  -8   5  14       62.14       75.24     11.34 o 
  -7   5  14       20.79       27.28      5.16 o 
  -6   5  14       62.65       72.74      6.72 o 
  -5   5  14      469.54      487.13     13.35 o 
  -4   5  14      402.58      373.99     15.84 o 
  -3   5  14      708.16      737.91     25.69 o 
  -2   5  14       12.82       11.08      3.27 o 
  -1   5  14      131.08      125.59      8.91 o 
   0   5  14      147.94      130.40      8.98 o 
   1   5  14      139.06      139.36      9.54 o 
   2   5  14      365.62      339.82     14.83 o 
   3   5  14       35.93       49.08      4.12 o 
   4   5  14       25.65       19.25      4.15 o 
   5   5  14       20.28       26.56      4.66 o 
   6   5  14        0.14       -3.05      3.85 o 
   7   5  14       48.22       52.82      5.97 o 
   8   5  14        6.79        6.90      6.47 o 
  -8   6  14      148.89      194.09     10.74 o 
  -7   6  14       34.09       33.26      5.60 o 
  -6   6  14       75.70       65.99      5.67 o 
  -5   6  14       56.27       53.81      5.25 o 
  -4   6  14        5.55        6.14      3.09 o 
  -3   6  14        0.00        3.71      2.69 o 
  -2   6  14        4.45        4.91      2.66 o 
  -1   6  14       16.77       15.19      4.65 o 
   0   6  14        0.09       -0.09      3.35 o 
   1   6  14        1.69       -1.32      3.27 o 
   2   6  14      252.41      258.76     21.33 o 
   3   6  14      236.16      213.09     19.67 o 
   4   6  14       33.78       37.79      6.76 o 
   5   6  14      113.51       99.70      7.70 o 
   6   6  14       76.23       62.77      6.41 o 
   7   6  14      120.59      122.83      8.75 o 
  -8   7  14        1.35        4.78      4.09 o 
  -7   7  14        0.40       -2.49      3.50 o 
  -6   7  14       69.18       77.70      6.24 o 
  -5   7  14      220.62      239.75     11.39 o 
  -4   7  14        7.36        8.60      3.31 o 
  -3   7  14      130.60      125.75      6.99 o 
  -2   7  14        8.78       12.94      3.35 o 
  -1   7  14       31.06       33.12      5.84 o 
   0   7  14       25.70       25.08      8.03 o 
   1   7  14      241.40      226.59     19.12 o 
   2   7  14        6.12        1.90      3.77 o 
   3   7  14       11.93       16.06      5.02 o 
   4   7  14       21.06        9.64      5.02 o 
   5   7  14       15.19       11.42      3.95 o 
   6   7  14        0.68        4.62      4.26 o 
   7   7  14       87.54      105.62      8.10 o 
  -7   8  14       14.20       14.36      4.27 o 
  -6   8  14       12.82        8.49      3.56 o 
  -5   8  14        1.98        1.50      3.03 o 
  -4   8  14        2.58        0.59      3.03 o 
  -3   8  14       36.57       37.77      6.91 o 
  -2   8  14       79.55       95.63      8.32 o 
  -1   8  14       15.82        8.55      3.99 o 
   0   8  14        6.93        8.63      4.65 o 
   1   8  14       63.63       75.14      9.14 o 
   2   8  14      142.53      138.59     10.49 o 
   3   8  14       52.81       67.63      7.80 o 
   4   8  14       20.92       16.51      6.09 o 
   5   8  14       57.59       51.14     10.52 o 
   6   8  14        0.10       -2.02      4.92 o 
  -6   9  14       13.66        8.08      3.82 o 
  -5   9  14      122.20      122.94      7.55 o 
  -4   9  14       21.73       15.91      4.08 o 
  -3   9  14      150.66      176.42      8.64 o 
  -2   9  14      106.78      118.73      7.16 o 
  -1   9  14       46.07       74.26     17.17 o 
   0   9  14      137.82      139.87     10.64 o 
   1   9  14       27.17       24.10      6.12 o 
   2   9  14        2.00        6.20      4.61 o 
   3   9  14        0.19       -0.47      3.77 o 
   4   9  14        2.19       -4.02      4.27 o 
   5   9  14       43.72       43.38      7.57 o 
  -5  10  14        4.17        1.52      3.39 o 
  -4  10  14        1.83       -0.97      3.06 o 
  -3  10  14       45.93       49.01      5.56 o 
  -2  10  14       21.34       31.62      4.77 o 
  -1  10  14      248.76      289.61     14.83 o 
   0  10  14        5.77        6.14      4.65 o 
   1  10  14       26.11       46.88      7.57 o 
   2  10  14       57.07       57.33     11.63 o 
   3  10  14      250.57      293.61     38.23 o 
   4  10  14        0.23       -2.22      4.99 o 
  -3  11  14      173.64      181.16     16.62 o 
  -2  11  14        6.75        2.66      3.22 o 
  -1  11  14       53.80       41.03     14.96 o 
   0  11  14        1.88        1.36      4.26 o 
   1  11  14        0.19        2.77      4.27 o 
  -9   0  15      178.97      194.86     12.49 o 
  -7   0  15        6.30       10.30      4.61 o 
  -5   0  15       32.20       40.91      4.94 o 
  -3   0  15        1.21        3.14      3.31 o 
  -1   0  15      267.00      253.73     11.55 o 
   1   0  15       53.42       59.34      6.67 o 
   3   0  15      178.22      202.48      8.80 o 
   5   0  15      190.13      195.45     23.82 o 
   7   0  15      243.60      213.87     19.39 o 
  -9   1  15      176.11      191.88      8.80 o 
  -8   1  15       45.53       52.69      6.40 o 
  -7   1  15      227.36      237.75      9.60 o 
  -6   1  15        7.16        5.72      2.50 o 
  -5   1  15       22.44       19.45      3.30 o 
  -4   1  15      129.90      124.85      5.21 o 
  -3   1  15      417.58      417.54      9.25 o 
  -2   1  15       75.24       78.17      7.20 o 
  -1   1  15      265.17      286.21     10.61 o 
   0   1  15        4.12        6.24      2.12 o 
   1   1  15      154.25      178.80      5.62 o 
   2   1  15       93.78       96.60      4.39 o 
   3   1  15      390.45      381.38      9.58 o 
   4   1  15       37.29       43.15      4.30 o 
   5   1  15        2.26        1.90      2.29 o 
   6   1  15        3.65        4.27      2.72 o 
   7   1  15      272.18      250.26     11.63 o 
   8   1  15        0.36       -2.49      5.09 o 
  -9   2  15        2.42        3.38      3.15 o 
  -8   2  15        6.49        5.35      3.34 o 
  -7   2  15       25.34       28.20      4.18 o 
  -6   2  15       35.42       40.31      4.38 o 
  -5   2  15        2.42       -1.83      2.22 o 
  -4   2  15        0.52       -1.68      1.68 o 
  -3   2  15      231.47      253.87     14.53 o 
  -2   2  15       77.74       80.70      4.41 o 
  -1   2  15       73.30       74.30      4.15 o 
   0   2  15       40.53       38.59      3.32 o 
   1   2  15      303.38      326.22      7.77 o 
   2   2  15      135.72      146.94      6.25 o 
   3   2  15      312.29      317.65      8.76 o 
   4   2  15       20.90       28.21      3.39 o 
   5   2  15      341.50      390.65     11.46 o 
   6   2  15       10.96        9.45      3.69 o 
   7   2  15      315.33      349.90     21.74 o 
  -9   3  15        1.67       -2.77      4.43 o 
  -8   3  15       48.87       45.77      6.33 o 
  -7   3  15       26.86       18.27      4.60 o 
  -6   3  15        4.04        3.46      3.62 o 
  -5   3  15        0.14       -0.91      2.22 o 
  -4   3  15       64.29       56.34      4.70 o 
  -3   3  15        2.96        4.87      2.30 o 
  -2   3  15        0.24       -1.83      1.85 o 
  -1   3  15      636.27      669.44     22.81 o 
   0   3  15       38.03       40.37      3.43 o 
   1   3  15      704.59      702.60     14.12 o 
   2   3  15        0.21       -1.42      1.80 o 
   3   3  15      118.88      147.02      7.39 o 
   4   3  15       20.10       18.17      3.13 o 
   5   3  15       25.81       29.05      4.88 o 
   6   3  15        5.30        4.08      3.25 o 
   7   3  15        1.30        9.41      4.96 o 
  -8   4  15        2.34        0.91      3.58 o 
  -7   4  15       41.04       50.29      6.35 o 
  -6   4  15        4.30        5.91      3.79 o 
  -5   4  15        5.45        2.65      3.94 o 
  -4   4  15       97.28       97.94      7.29 o 
  -3   4  15      306.55      281.36      9.52 o 
  -2   4  15        4.04        2.94      3.58 o 
  -1   4  15      148.00      160.86     11.63 o 
   0   4  15        0.02        0.62      2.47 o 
   1   4  15       24.94       28.31      3.60 o 
   2   4  15       90.39       96.55      5.54 o 
   3   4  15       40.12       31.66      3.31 o 
   4   4  15       85.17       78.71      6.56 o 
   5   4  15       18.28       18.07      5.04 o 
   6   4  15      154.08      157.27     16.47 o 
   7   4  15        6.51        5.82      3.73 o 
  -8   5  15        0.45       -1.72      3.53 o 
  -7   5  15       94.62      102.27      8.30 o 
  -6   5  15      225.95      237.61     11.41 o 
  -5   5  15        1.48       -1.66      2.99 o 
  -4   5  15      257.65      267.44      9.80 o 
  -3   5  15        1.68        0.79      3.03 o 
  -2   5  15       25.48       14.19      4.39 o 
  -1   5  15      227.07      236.49     17.45 o 
   0   5  15       61.86       81.18      7.83 o 
   1   5  15      133.55      106.61      8.81 o 
   2   5  15      167.62      206.74     11.67 o 
   3   5  15       34.66       35.79     11.91 o 
   4   5  15        0.53       -1.36      3.07 o 
   5   5  15       29.53       29.87      4.99 o 
   6   5  15        0.00       -0.63      3.08 o 
   7   5  15        4.88        7.10      3.79 o 
  -7   6  15       23.54       28.80      5.87 o 
  -6   6  15      123.53      125.48     13.52 o 
  -5   6  15        0.30        2.08      4.64 o 
  -4   6  15       55.31       60.13      8.64 o 
  -3   6  15        6.66       11.19      3.79 o 
  -2   6  15      101.14      114.00      8.98 o 
  -1   6  15       33.84       41.30      7.75 o 
   0   6  15      101.65       87.13      8.42 o 
   1   6  15       28.27       31.90      6.12 o 
   2   6  15       44.86       42.03      6.62 o 
   3   6  15       37.77       49.98      7.18 o 
   4   6  15      177.81      170.29     14.68 o 
   5   6  15       24.74       22.55      5.05 o 
   6   6  15      111.89      129.19     13.85 o 
  -7   7  15       42.51       48.64      6.95 o 
  -6   7  15      258.61      251.81     16.26 o 
  -5   7  15       37.81       26.49      4.65 o 
  -4   7  15      198.26      201.56      9.17 o 
  -3   7  15       69.30       84.89      6.40 o 
  -2   7  15       61.22       51.06     11.36 o 
  -1   7  15       54.62       48.22      7.02 o 
   0   7  15      415.88      385.84     17.19 o 
   1   7  15        2.14       -0.60      4.26 o 
   2   7  15       17.87       12.21      7.48 o 
   3   7  15        0.78       -1.76      3.85 o 
   4   7  15       35.14       40.31      7.17 o 
   5   7  15        0.50        0.62      4.27 o 
  -6   8  15       12.92       12.76      4.88 o 
  -5   8  15        7.59        8.46      3.91 o 
  -4   8  15       38.97       40.86      5.29 o 
  -3   8  15        1.04        0.95      3.25 o 
  -2   8  15        9.70        1.86      3.85 o 
  -1   8  15      158.21      174.16     17.73 o 
   0   8  15        5.99       10.23      4.91 o 
   1   8  15        4.48       -2.19      3.91 o 
   2   8  15      253.12      261.90     14.35 o 
   3   8  15      120.09      151.58     11.63 o 
   4   8  15       44.76       32.32      6.76 o 
  -4   9  15       37.01       36.56      7.04 o 
  -3   9  15       71.38       84.99      6.64 o 
  -2   9  15       39.23       37.16      6.76 o 
  -1   9  15        1.07       -3.69      3.69 o 
   0   9  15      130.11      110.41      9.85 o 
   1   9  15       57.16       48.53      7.57 o 
   2   9  15        7.60        2.05      8.59 o 
   3   9  15        1.88        4.82      4.77 o 
  -2  10  15        6.11       10.77      5.19 o 
  -1  10  15        4.12       -1.63      3.86 o 
   0  10  15       13.56       19.74      5.99 o 
   1  10  15        9.78        3.41      4.70 o 
  -8   0  16       27.58       24.34      6.12 o 
  -6   0  16        6.38       -0.74      3.47 o 
  -4   0  16      219.10      228.00      9.92 o 
  -2   0  16      254.27      235.36     11.51 o 
   0   0  16      122.85      128.54     16.07 o 
   2   0  16      244.60      282.13     18.28 o 
   4   0  16      216.11      219.53     11.91 o 
   6   0  16      145.28      178.69     11.83 o 
  -8   1  16      146.58      152.65      8.16 o 
  -7   1  16        3.56        5.08      3.16 o 
  -6   1  16        4.22        6.87      3.22 o 
  -5   1  16        8.72        4.12      2.74 o 
  -4   1  16        0.23        0.03      2.11 o 
  -3   1  16        0.06       -0.54      2.04 o 
  -2   1  16      264.06      290.34      9.18 o 
  -1   1  16        0.24       -1.78      1.78 o 
   0   1  16      160.08      197.74      7.60 o 
   1   1  16       15.55        8.25      2.56 o 
   2   1  16       81.85       88.30      5.74 o 
   3   1  16       19.25       15.45      3.22 o 
   4   1  16        2.47        8.51      2.98 o 
   5   1  16        0.11        0.20      2.45 o 
   6   1  16        0.01        0.84      2.68 o 
   7   1  16        0.00        3.22      3.82 o 
  -8   2  16       18.93        7.64      4.60 o 
  -7   2  16        6.71        5.72      3.17 o 
  -6   2  16       34.13       32.97      4.54 o 
  -5   2  16        8.22        5.24      2.83 o 
  -4   2  16       32.59       19.09      4.87 o 
  -3   2  16        9.82        8.99      2.93 o 
  -2   2  16       16.84       26.69      3.99 o 
  -1   2  16       26.12       27.20      3.58 o 
   0   2  16      149.13      144.70      9.88 o 
   1   2  16        0.63        0.35      2.13 o 
   2   2  16      116.04      134.41      5.91 o 
   3   2  16       39.20       36.92      4.32 o 
   4   2  16       98.10       95.49      6.00 o 
   5   2  16       98.14       99.92      6.17 o 
   6   2  16       14.92       14.32      4.39 o 
  -7   3  16       57.23       76.20      9.20 o 
  -6   3  16       63.03       81.17      9.59 o 
  -5   3  16       21.70       27.15      5.49 o 
  -4   3  16       33.26       51.52      7.83 o 
  -3   3  16       72.58       70.91      9.97 o 
  -2   3  16      420.64      431.87     13.06 o 
  -1   3  16      110.15      110.05      6.05 o 
   0   3  16      184.80      178.82      7.15 o 
   1   3  16       50.67       47.97      4.27 o 
   2   3  16      274.23      289.94      9.55 o 
   3   3  16       14.35       13.73      2.98 o 
   4   3  16       43.73       45.88      7.04 o 
   5   3  16      107.68      135.26     10.39 o 
   6   3  16        0.43        0.57      4.70 o 
  -7   4  16        2.60        1.04      3.90 o 
  -6   4  16      143.15      144.08      9.52 o 
  -5   4  16        1.33        2.51      3.87 o 
  -4   4  16      224.04      260.20     17.68 o 
  -3   4  16        0.29        1.11      4.43 o 
  -2   4  16        0.48        0.47      3.35 o 
  -1   4  16       91.64       90.02     11.08 o 
   0   4  16        9.65        7.65      4.26 o 
   1   4  16        5.43       -1.08      3.86 o 
   2   4  16       27.41       25.26      5.72 o 
   3   4  16       14.76       14.69      5.02 o 
   4   4  16       57.18       62.37      6.87 o 
   5   4  16      156.67      176.76     11.35 o 
   6   4  16       13.40       20.46      4.82 o 
  -7   5  16       76.74       82.81      8.05 o 
  -6   5  16        8.87        7.19      4.27 o 
  -5   5  16       31.72       31.13      5.58 o 
  -4   5  16       13.58       15.12      4.37 o 
  -3   5  16        2.07        2.44      3.69 o 
  -2   5  16       57.98       56.98      7.02 o 
  -1   5  16        0.07        0.80      3.41 o 
   0   5  16        1.72       -0.15      3.58 o 
   1   5  16        0.91       -2.27      3.35 o 
   2   5  16      130.83      173.52     28.53 o 
   3   5  16      106.51      110.63      9.70 o 
   4   5  16       33.58       47.37      7.57 o 
   5   5  16        0.04       -0.91      3.44 o 
  -6   6  16        8.98       14.61      4.81 o 
  -5   6  16       55.84       58.15      6.89 o 
  -4   6  16       47.65       50.44      5.46 o 
  -3   6  16        0.55       -2.28      3.27 o 
  -2   6  16        3.31        5.87      4.10 o 
  -1   6  16        3.25       -1.49      3.58 o 
   0   6  16        9.39        5.22      4.51 o 
   1   6  16        4.36       -1.00      3.69 o 
   2   6  16       27.49       30.58      6.24 o 
   3   6  16       89.97      110.71     14.96 o 
   4   6  16       67.35       67.36      8.51 o 
   5   6  16      188.34      176.96     12.86 o 
  -5   7  16      133.05      125.82      9.26 o 
  -4   7  16       68.79       76.82      6.38 o 
  -3   7  16        0.49        1.16      3.41 o 
  -2   7  16       98.80      108.81     15.23 o 
  -1   7  16      110.54      124.34     10.18 o 
   0   7  16        8.33        9.00      5.82 o 
   1   7  16       44.40       40.18      7.18 o 
   2   7  16       44.12       41.32      7.18 o 
   3   7  16        0.32        3.81      4.27 o 
   4   7  16        0.36       -3.51      3.51 o 
  -4   8  16       10.44       14.90      4.35 o 
  -3   8  16        9.01       16.37      5.84 o 
  -2   8  16       24.31       19.64     13.02 o 
  -1   8  16       19.06       15.07      9.14 o 
   0   8  16        6.05       14.48      5.72 o 
   1   8  16       22.69       23.89      6.52 o 
   2   8  16      133.98      155.67     18.84 o 
   3   8  16       12.07       12.74      6.65 o 
  -1   9  16       56.85       59.15      9.42 o 
   0   9  16        6.16       -1.88      4.19 o 
  -7   0  17        2.99        4.86      4.70 o 
  -5   0  17      112.66      120.15     14.96 o 
  -3   0  17       68.89       93.06     10.53 o 
  -1   0  17      271.96      253.77     17.18 o 
   1   0  17      677.29      743.94     32.15 o 
   3   0  17       49.88       47.09      6.52 o 
   5   0  17       78.24       99.46      8.98 o 
  -7   1  17       19.41       18.33      6.24 o 
  -6   1  17       30.42       28.68      4.72 o 
  -5   1  17       68.50       74.34      6.64 o 
  -4   1  17      116.66      116.14      8.81 o 
  -3   1  17      210.48      223.08     17.45 o 
  -2   1  17        0.19       -2.92      2.92 o 
  -1   1  17      398.63      459.68     17.04 o 
   0   1  17       18.29       15.38      8.59 o 
   1   1  17       91.05      105.48      7.05 o 
   2   1  17       71.79       65.45     10.82 o 
   3   1  17       19.21       17.16      3.73 o 
   4   1  17        0.54       -0.07      2.48 o 
   5   1  17       25.11       29.39      5.60 o 
  -6   2  17        0.08       -3.34      3.34 o 
  -5   2  17       49.34       43.65      4.92 o 
  -4   2  17       46.12       41.09      5.84 o 
  -3   2  17       40.34       48.12      6.06 o 
  -2   2  17        0.08       -1.22      2.40 o 
  -1   2  17       46.72       51.47      5.18 o 
   0   2  17        0.74       -0.09      2.67 o 
   1   2  17      122.82      114.06      7.19 o 
   2   2  17       68.99       57.83      8.56 o 
   3   2  17       11.64        7.22      3.40 o 
   4   2  17      229.55      238.89      9.28 o 
   5   2  17       24.13       30.07      4.41 o 
  -6   3  17       28.02       19.83      5.46 o 
  -5   3  17       70.11       62.23      6.84 o 
  -4   3  17      101.81      110.79     12.74 o 
  -3   3  17        3.41       -3.88      3.88 o 
  -2   3  17        1.41        7.20      4.99 o 
  -1   3  17      229.95      257.14     16.07 o 
   0   3  17       69.93       84.47      8.41 o 
   1   3  17      113.73      126.72     10.74 o 
   2   3  17      114.28      137.71      9.06 o 
   3   3  17       38.15       49.74      7.60 o 
   4   3  17        6.84        7.09      3.81 o 
   5   3  17        0.77        1.42      2.96 o 
  -6   4  17       32.21       38.32      6.35 o 
  -5   4  17       28.00       19.47      5.22 o 
  -4   4  17       89.84       93.62     12.19 o 
  -3   4  17        5.02        2.77      4.99 o 
  -2   4  17        0.71       -1.66      4.43 o 
  -1   4  17        4.92        5.65      4.71 o 
   0   4  17       24.82       28.99     13.85 o 
   1   4  17       11.88       14.09      5.19 o 
   2   4  17        9.07        6.16      7.48 o 
   3   4  17      228.87      208.34     13.57 o 
   4   4  17      280.24      294.23     15.93 o 
  -5   5  17       27.29       30.36      5.78 o 
  -4   5  17       79.69       85.31     12.19 o 
  -3   5  17      209.38      231.03     17.73 o 
  -2   5  17      130.12      165.61     11.36 o 
  -1   5  17       89.05       93.82      9.20 o 
   0   5  17       56.20       55.21      7.63 o 
   1   5  17      138.79      154.69     19.39 o 
   2   5  17       88.91      110.79      9.85 o 
   3   5  17      100.46       98.05      9.70 o 
   4   5  17        0.03       -0.07      4.27 o 
  -4   6  17       34.32       39.33      9.42 o 
  -3   6  17        9.13       -0.08      3.99 o 
  -2   6  17        0.99        3.88      4.39 o 
  -1   6  17       18.15       21.72      8.03 o 
   0   6  17        1.35        3.05      4.10 o 
   1   6  17       15.77       10.01      4.70 o 
   2   6  17        6.85       -0.29      4.19 o 
   3   6  17        5.27        4.45      8.03 o 
  -3   7  17        4.21        0.90      4.27 o 
  -2   7  17       31.61       28.11      6.38 o 
  -1   7  17        9.24       11.49      5.44 o 
   0   7  17        0.27       -3.85      3.85 o 
   1   7  17       42.98       54.72     21.33 o 
  -4   0  18       14.64       13.29      6.09 o 
  -2   0  18       14.01       23.82      7.20 o 
   0   0  18       12.61       12.19      6.09 o 
   2   0  18        0.13       -2.77      4.43 o 
  -5   1  18        8.81       12.79      6.09 o 
  -4   1  18       33.94       49.98      6.45 o 
  -3   1  18        7.54        8.70      4.10 o 
  -2   1  18      214.97      218.99     11.73 o 
  -1   1  18       63.57       67.51     14.40 o 
   0   1  18       57.99       50.82      6.62 o 
   1   1  18       35.38       46.66      6.23 o 
   2   1  18      135.43      156.05      8.80 o 
   3   1  18       30.29       25.08      5.58 o 
  -5   2  18        1.20       -3.88      4.43 o 
  -4   2  18        0.26        2.22      4.99 o 
  -3   2  18        0.56       -0.55      4.43 o 
  -2   2  18       36.82       41.71     14.13 o 
  -1   2  18        8.13        5.71      3.71 o 
   0   2  18      126.59      146.80     14.13 o 
   1   2  18       13.29        9.89      3.68 o 
   2   2  18       14.39        8.44      3.72 o 
   3   2  18      134.58      135.82      8.45 o 
  -4   3  18        2.40        0.55      4.99 o 
  -3   3  18       94.50      128.52     13.85 o 
  -2   3  18       14.80       13.85      6.65 o 
  -1   3  18       31.86       29.91      8.31 o 
   0   3  18      154.58      173.96     16.07 o 
   1   3  18        6.12        7.42      4.61 o 
   2   3  18       72.31      100.31      9.38 o 
   3   3  18        2.19        5.22      5.54 o 
  -3   4  18        5.04        3.32      4.99 o 
  -2   4  18       10.76       15.51      6.65 o 
  -1   4  18        1.22        6.09      5.54 o 
   0   4  18        0.00        3.67      4.27 o 
   1   4  18       34.87       44.21      7.32 o 
   2   4  18       45.64       51.87      7.72 o 
  -2   5  18       59.58       49.30     10.52 o 
  -1   5  18       15.29        8.55      5.19 o 
   0   5  18       55.85       54.16      8.20 o 
   1   5  18      122.13      122.29     10.72 o 
  -1   0  19        0.77       -4.43      4.43 o 
  -1   1  19      201.00      220.11     12.34 o 
                                                 
